# Supplementary material for: A predictable conserved DNA base composition signature defines human core DNA replication origins
Source: Nat Commun. 2020 Sep 21;11:4826. doi: 10.1038/s41467-020-18527-0 (PMC7506530; doi:10.1038/s41467-020-18527-0)
Supplement: Supplementary file 3 — Supplementary Data 1 [file 41467_2020_18527_MOESM3_ESM.xlsx]

## Sheet: Table1a_Origin_coordinates
Table1a. Properties and genomic coordinates of all DNA replication origins identified in this study (hg38 coordinates)
chromosome	start	end	Name_of_origin	Normalised_SNS-seq_score	Quantile	Number_of_samples_origin_called
chr1	11740	11947	HO_1	18.9275	Q4	3
chr1	51949	52068	HO_10	4.10808	Q10	1
chr1	846469	846589	HO_100	10.4497	Q6	2
chr1	2483261	2483599	HO_1000	41.2761	Q3	5
chr1	60354377	60354627	HO_10000	4.92261	Q9	1
chr5	177447625	177448935	HO_100000	249.497	Q1	10
chr5	177450432	177450564	HO_100001	10.3319	Q6	1
chr5	177452443	177452589	HO_100002	7.45338	Q8	1
chr5	177452937	177454581	HO_100003	305.556	Q1	8
chr5	177455015	177455204	HO_100004	18.5989	Q4	2
chr5	177455729	177455910	HO_100005	12.9471	Q6	2
chr5	177456205	177456754	HO_100006	31.6483	Q3	2
chr5	177456871	177457276	HO_100007	22.1822	Q4	1
chr5	177457356	177457837	HO_100008	26.7841	Q3	2
chr5	177458665	177460199	HO_100009	123.738	Q1	8
chr1	60373774	60373893	HO_10001	2.73676	Q10	1
chr5	177461401	177462293	HO_100010	116.507	Q1	10
chr5	177463394	177463701	HO_100011	33.0282	Q3	5
chr5	177465945	177466867	HO_100012	92.8904	Q2	6
chr5	177467433	177467600	HO_100013	9.05411	Q7	2
chr5	177468697	177469432	HO_100014	56.3822	Q2	1
chr5	177469890	177470120	HO_100015	18.9785	Q4	3
chr5	177470256	177471067	HO_100016	83.2486	Q2	3
chr5	177471131	177472425	HO_100017	223.664	Q1	6
chr5	177473935	177474997	HO_100018	1880.04	Q1	16
chr5	177475035	177476157	HO_100019	228.794	Q1	10
chr1	60381119	60381197	HO_10002	6.42607	Q8	2
chr5	177478129	177478464	HO_100020	63.916	Q2	4
chr5	177478913	177479046	HO_100021	24.4152	Q4	1
chr5	177479119	177479424	HO_100022	57.4048	Q2	6
chr5	177488945	177489459	HO_100023	81.0461	Q2	6
chr5	177489598	177490694	HO_100024	217.522	Q1	10
chr5	177490792	177491065	HO_100025	46.6627	Q2	6
chr5	177491126	177491586	HO_100026	191.585	Q1	10
chr5	177492154	177493707	HO_100027	245.714	Q1	8
chr5	177494531	177495411	HO_100028	125.001	Q1	7
chr5	177496217	177496302	HO_100029	15.8107	Q5	2
chr1	60384545	60384803	HO_10003	8.67926	Q7	1
chr5	177496517	177496817	HO_100030	26.4777	Q3	2
chr5	177497114	177497297	HO_100031	80.5418	Q2	8
chr5	177497501	177497736	HO_100032	12.8681	Q6	1
chr5	177497894	177498187	HO_100033	55.3714	Q2	5
chr5	177498270	177499013	HO_100034	188.51	Q1	6
chr5	177499595	177500382	HO_100035	60.5902	Q2	3
chr5	177505027	177505684	HO_100036	89.5721	Q2	6
chr5	177506973	177507488	HO_100037	47.7976	Q2	2
chr5	177507589	177508206	HO_100038	98.08	Q1	7
chr5	177508644	177509062	HO_100039	21.1879	Q4	2
chr1	60421166	60421472	HO_10004	11.1766	Q6	1
chr5	177509176	177509832	HO_100040	29.8974	Q3	1
chr5	177515999	177516466	HO_100041	58.197	Q2	4
chr5	177520997	177521191	HO_100042	49.7277	Q2	7
chr5	177532677	177532888	HO_100043	19.2521	Q4	2
chr5	177536395	177537087	HO_100044	579.991	Q1	19
chr5	177537417	177537611	HO_100045	29.7519	Q3	2
chr5	177552214	177552550	HO_100046	16.3532	Q5	1
chr5	177552727	177554180	HO_100047	191.717	Q1	6
chr5	177554665	177555197	HO_100048	160.244	Q1	11
chr5	177559510	177559965	HO_100049	72.2049	Q2	8
chr1	60460859	60460981	HO_10005	3.05336	Q10	1
chr5	177562411	177562499	HO_100050	5.64429	Q9	1
chr5	177563385	177563494	HO_100051	5.43797	Q9	1
chr5	177592304	177592564	HO_100052	15.946	Q5	3
chr5	177592581	177592669	HO_100053	7.91681	Q8	2
chr5	177598613	177598996	HO_100054	65.219	Q2	7
chr5	177599062	177599719	HO_100055	120.081	Q1	8
chr5	177600321	177600922	HO_100056	520.214	Q1	19
chr5	177604801	177605339	HO_100057	118.237	Q1	7
chr5	177606308	177606756	HO_100058	106.96	Q1	7
chr5	177622938	177623170	HO_100059	5.56478	Q9	2
chr1	60464651	60464743	HO_10006	3.14997	Q10	1
chr5	177636622	177636893	HO_100060	10.1362	Q7	3
chr5	177641534	177641672	HO_100061	7.08196	Q8	1
chr5	177660228	177660497	HO_100062	9.8456	Q7	2
chr5	177670038	177671697	HO_100063	380.828	Q1	14
chr5	177672416	177673284	HO_100064	149.928	Q1	9
chr5	177673891	177673976	HO_100065	10.4283	Q6	1
chr5	177683551	177683995	HO_100066	32.2945	Q3	1
chr5	177685861	177686151	HO_100067	17.9766	Q4	1
chr5	177688693	177688960	HO_100068	19.4566	Q4	2
chr5	177689144	177689383	HO_100069	18.3151	Q4	1
chr1	60466312	60466428	HO_10007	2.94944	Q10	2
chr5	177697832	177697984	HO_100070	11.7889	Q6	1
chr5	177700997	177701093	HO_100071	8.69881	Q7	1
chr5	177703568	177704655	HO_100072	174.815	Q1	10
chr5	177707029	177707256	HO_100073	11.3698	Q6	2
chr5	177707997	177708477	HO_100074	27.6031	Q3	3
chr5	177708613	177708776	HO_100075	11.0959	Q6	1
chr5	177720234	177720446	HO_100076	21.8245	Q4	4
chr5	177756759	177756944	HO_100077	6.61311	Q8	3
chr5	177757233	177757344	HO_100078	5.32597	Q9	1
chr5	177757501	177757594	HO_100079	3.37564	Q10	1
chr1	60485535	60485922	HO_10008	29.5221	Q3	4
chr5	177769640	177769777	HO_100080	20.3158	Q4	6
chr5	177774922	177775138	HO_100081	7.31975	Q8	2
chr5	177782321	177782792	HO_100082	113.827	Q1	11
chr5	177783239	177783377	HO_100083	6.0829	Q9	1
chr5	177783532	177783874	HO_100084	19.703	Q4	3
chr5	177789280	177789526	HO_100085	8.75984	Q7	2
chr5	177790205	177790346	HO_100086	7.97768	Q8	1
chr5	177799014	177799199	HO_100087	15.3233	Q5	2
chr5	177799693	177799835	HO_100088	9.0517	Q7	1
chr5	177805427	177805524	HO_100089	4.94018	Q9	1
chr1	60492124	60492242	HO_10009	3.69489	Q10	1
chr5	177805749	177807102	HO_100090	746.437	Q1	11
chr5	177807160	177807330	HO_100091	19.2404	Q4	3
chr5	177807593	177807741	HO_100092	5.99	Q9	2
chr5	177808186	177809357	HO_100093	607.498	Q1	15
chr5	177809448	177809983	HO_100094	93.4114	Q2	8
chr5	177811795	177812476	HO_100095	65.3951	Q2	8
chr5	177816289	177816364	HO_100096	2.78792	Q10	1
chr5	177834589	177834756	HO_100097	19.1453	Q4	3
chr5	177836739	177836869	HO_100098	5.93539	Q9	1
chr5	177836959	177837068	HO_100099	4.26274	Q10	1
chr1	2484030	2484576	HO_1001	566.037	Q1	12
chr1	60494742	60494882	HO_10010	8.13549	Q7	2
chr5	177837535	177837639	HO_100100	5.89462	Q9	1
chr5	177847502	177847654	HO_100101	15.6832	Q5	2
chr5	177849659	177849759	HO_100102	5.64255	Q9	1
chr5	177850149	177850364	HO_100103	6.0388	Q9	1
chr5	177850504	177850637	HO_100104	7.64776	Q8	3
chr5	177875902	177877252	HO_100105	1581.8	Q1	13
chr5	177878670	177878935	HO_100106	38.2788	Q3	3
chr5	177879715	177880142	HO_100107	44.1251	Q2	1
chr5	177886371	177886765	HO_100108	29.568	Q3	2
chr5	177887110	177887622	HO_100109	179.434	Q1	10
chr1	60512054	60512154	HO_10011	6.31601	Q8	1
chr5	177922587	177922911	HO_100110	47.3848	Q2	8
chr5	177925843	177926374	HO_100111	44.2979	Q2	4
chr5	177938346	177939429	HO_100112	172.21	Q1	9
chr5	177940104	177940328	HO_100113	21.9714	Q4	3
chr5	177941074	177941355	HO_100114	61.4191	Q2	5
chr5	177943339	177944286	HO_100115	86.9824	Q2	5
chr5	177945175	177945821	HO_100116	442.51	Q1	16
chr5	177947959	177948044	HO_100117	9.51911	Q7	1
chr5	177951972	177952117	HO_100118	10.5779	Q6	2
chr5	177955161	177955449	HO_100119	14.1238	Q5	1
chr1	60516883	60517383	HO_10012	22.1725	Q4	4
chr5	177959505	177959744	HO_100120	16.0307	Q5	1
chr5	177960492	177962814	HO_100121	1017.25	Q1	14
chr5	177963323	177963408	HO_100122	5.43164	Q9	1
chr5	177966129	177966231	HO_100123	8.46968	Q7	1
chr5	177968742	177969040	HO_100124	28.9794	Q3	6
chr5	177970359	177970643	HO_100125	25.4154	Q4	6
chr5	177971438	177972099	HO_100126	80.0588	Q2	6
chr5	177974510	177974595	HO_100127	5.84034	Q9	1
chr5	177981322	177981445	HO_100128	17.0291	Q5	1
chr5	177985701	177985966	HO_100129	16.6826	Q5	2
chr1	60517675	60517783	HO_10013	4.62271	Q9	1
chr5	177987499	177987625	HO_100130	5.46298	Q9	1
chr5	177992786	177993170	HO_100131	60.1683	Q2	3
chr5	177994768	177995060	HO_100132	26.0439	Q3	2
chr5	177996139	177996372	HO_100133	17.5747	Q5	1
chr5	177998661	177999500	HO_100134	45.8941	Q2	3
chr5	178005906	178006193	HO_100135	15.6888	Q5	2
chr5	178006462	178006591	HO_100136	5.97938	Q9	1
chr5	178006996	178007382	HO_100137	196.479	Q1	14
chr5	178007432	178007530	HO_100138	8.17047	Q7	1
chr5	178013950	178014279	HO_100139	32.288	Q3	3
chr1	60523909	60524102	HO_10014	3.60252	Q10	1
chr5	178026875	178027225	HO_100140	7.85383	Q8	2
chr5	178050746	178050977	HO_100141	19.5265	Q4	2
chr5	178060324	178060647	HO_100142	30.7341	Q3	8
chr5	178080021	178080154	HO_100143	10.3183	Q6	1
chr5	178080483	178080902	HO_100144	38.8898	Q3	1
chr5	178081869	178082237	HO_100145	49.2545	Q2	4
chr5	178089336	178089470	HO_100146	10.6699	Q6	2
chr5	178094491	178095175	HO_100147	162.86	Q1	8
chr5	178103404	178103600	HO_100148	13.5317	Q5	2
chr5	178104699	178105424	HO_100149	212.079	Q1	17
chr1	60594158	60594414	HO_10015	7.31885	Q8	1
chr5	178106394	178106722	HO_100150	17.4983	Q5	3
chr5	178109477	178109675	HO_100151	6.30558	Q8	1
chr5	178112044	178112385	HO_100152	33.0616	Q3	5
chr5	178112609	178113258	HO_100153	59.1188	Q2	8
chr5	178113897	178114043	HO_100154	4.57233	Q9	1
chr5	178114183	178115333	HO_100155	160.331	Q1	7
chr5	178115572	178116135	HO_100156	28.0021	Q3	2
chr5	178116497	178116695	HO_100157	25.7048	Q3	5
chr5	178117868	178118619	HO_100158	50.3167	Q2	3
chr5	178119060	178119617	HO_100159	64.5176	Q2	4
chr1	60598580	60599409	HO_10016	148.557	Q1	14
chr5	178119684	178120222	HO_100160	52.2689	Q2	4
chr5	178120840	178121157	HO_100161	52.8148	Q2	6
chr5	178121300	178121530	HO_100162	37.7567	Q3	5
chr5	178121740	178123074	HO_100163	121.541	Q1	6
chr5	178128970	178130082	HO_100164	67.7463	Q2	2
chr5	178130241	178130547	HO_100165	16.2622	Q5	1
chr5	178131385	178132152	HO_100166	216.044	Q1	10
chr5	178132291	178132604	HO_100167	29.4599	Q3	3
chr5	178133163	178133473	HO_100168	19.8112	Q4	2
chr5	178134117	178134305	HO_100169	19.1925	Q4	3
chr1	60603617	60603752	HO_10017	5.00851	Q9	2
chr5	178137142	178137371	HO_100170	15.6962	Q5	4
chr5	178151568	178151654	HO_100171	9.96911	Q7	2
chr5	178160396	178160548	HO_100172	7.89137	Q8	1
chr5	178162335	178162691	HO_100173	80.6348	Q2	7
chr5	178163281	178163443	HO_100174	12.5474	Q6	1
chr5	178164093	178164637	HO_100175	39.4952	Q3	3
chr5	178164804	178165123	HO_100176	51.6467	Q2	6
chr5	178165254	178165660	HO_100177	57.2972	Q2	3
chr5	178165822	178166716	HO_100178	174.932	Q1	8
chr5	178177039	178177259	HO_100179	16.375	Q5	1
chr1	60604909	60605004	HO_10018	3.52321	Q10	1
chr5	178188576	178189196	HO_100180	72.5619	Q2	6
chr5	178189515	178189764	HO_100181	14.2085	Q5	2
chr5	178193542	178193653	HO_100182	9.61515	Q7	1
chr5	178202113	178202359	HO_100183	11.3053	Q6	1
chr5	178204108	178204259	HO_100184	9.8969	Q7	1
chr5	178204413	178204550	HO_100185	9.11619	Q7	1
chr5	178205409	178206462	HO_100186	454.672	Q1	14
chr5	178206543	178206631	HO_100187	13.793	Q5	1
chr5	178209729	178209929	HO_100188	19.0156	Q4	1
chr5	178221271	178221779	HO_100189	61.6461	Q2	3
chr1	60625392	60625572	HO_10019	6.18979	Q8	1
chr5	178228651	178229058	HO_100190	41.9736	Q3	2
chr5	178230636	178232139	HO_100191	329.104	Q1	8
chr5	178232994	178233632	HO_100192	65.5246	Q2	4
chr5	178234080	178234572	HO_100193	21.7866	Q4	1
chr5	178236166	178236631	HO_100194	43.3349	Q2	5
chr5	178240162	178240390	HO_100195	19.7556	Q4	2
chr5	178241772	178242089	HO_100196	39.7614	Q3	2
chr5	178242252	178242434	HO_100197	20.9969	Q4	4
chr5	178243623	178243715	HO_100198	8.28214	Q7	1
chr5	178244666	178245337	HO_100199	161.271	Q1	9
chr1	2484788	2485185	HO_1002	55.4976	Q2	5
chr1	60637893	60638052	HO_10020	4.65556	Q9	1
chr5	178247169	178247709	HO_100200	61.9666	Q2	4
chr5	178250275	178250571	HO_100201	10.6237	Q6	1
chr5	178252490	178253248	HO_100202	75.7187	Q2	6
chr5	178262199	178262322	HO_100203	16.611	Q5	1
chr5	178262539	178262971	HO_100204	124.023	Q1	7
chr5	178268280	178268464	HO_100205	18.7821	Q4	2
chr5	178268557	178268704	HO_100206	18.5202	Q4	3
chr5	178268878	178269150	HO_100207	87.233	Q2	10
chr5	178271230	178271663	HO_100208	333.707	Q1	1
chr5	178292955	178294163	HO_100209	620.177	Q1	14
chr1	60640870	60641172	HO_10021	29.3963	Q3	1
chr5	178296753	178296904	HO_100210	15.7666	Q5	2
chr5	178305622	178306867	HO_100211	268.826	Q1	15
chr5	178347945	178348573	HO_100212	44.2203	Q2	4
chr5	178351632	178351758	HO_100213	14.5169	Q5	2
chr5	178354431	178354671	HO_100214	12.9714	Q6	3
chr5	178358681	178358780	HO_100215	4.27236	Q10	1
chr5	178359806	178360139	HO_100216	22.8671	Q4	1
chr5	178361377	178361747	HO_100217	100.406	Q1	3
chr5	178361981	178362907	HO_100218	279.118	Q1	16
chr5	178375294	178375418	HO_100219	8.87686	Q7	1
chr1	60641254	60641498	HO_10022	54.8356	Q2	1
chr5	178377738	178377989	HO_100220	21.0918	Q4	2
chr5	178380796	178380961	HO_100221	16.0591	Q5	3
chr5	178383036	178383199	HO_100222	10.9728	Q6	1
chr5	178386799	178387000	HO_100223	32.52	Q3	2
chr5	178388576	178388678	HO_100224	3.44536	Q10	1
chr5	178397308	178397519	HO_100225	21.5815	Q4	4
chr5	178413589	178413755	HO_100226	6.3694	Q8	1
chr5	178415936	178416083	HO_100227	12.4352	Q6	1
chr5	178419229	178419757	HO_100228	90.9365	Q2	7
chr5	178420167	178420257	HO_100229	11.0136	Q6	2
chr1	60642579	60642875	HO_10023	8.47421	Q7	3
chr5	178440125	178440422	HO_100230	6.69608	Q8	1
chr5	178448650	178448768	HO_100231	9.5549	Q7	1
chr5	178453019	178453236	HO_100232	12.2002	Q6	2
chr5	178482123	178482624	HO_100233	24.9172	Q4	2
chr5	178494670	178494811	HO_100234	12.1644	Q6	1
chr5	178504504	178504656	HO_100235	10.8743	Q6	2
chr5	178505066	178505234	HO_100236	18.4763	Q4	4
chr5	178509415	178509720	HO_100237	23.0357	Q4	3
chr5	178515360	178516624	HO_100238	437.668	Q1	15
chr5	178517949	178518387	HO_100239	169.394	Q1	15
chr1	60661028	60661161	HO_10024	2.91087	Q10	1
chr5	178518561	178518803	HO_100240	44.5693	Q2	4
chr5	178519355	178519494	HO_100241	7.56204	Q8	1
chr5	178519723	178520347	HO_100242	49.8192	Q2	3
chr5	178525405	178525652	HO_100243	16.8174	Q5	1
chr5	178536290	178536424	HO_100244	12.8358	Q6	2
chr5	178545486	178545590	HO_100245	4.65339	Q9	1
chr5	178546177	178546448	HO_100246	35.3721	Q3	3
chr5	178546676	178546770	HO_100247	5.28053	Q9	1
chr5	178546970	178547588	HO_100248	43.6973	Q2	3
chr5	178548266	178548465	HO_100249	7.81353	Q8	1
chr1	60715351	60715870	HO_10025	15.6173	Q5	2
chr5	178551540	178551634	HO_100250	5.5012	Q9	1
chr5	178561959	178562076	HO_100251	12.9883	Q6	1
chr5	178570540	178570737	HO_100252	4.8778	Q9	1
chr5	178570820	178571014	HO_100253	14.5129	Q5	1
chr5	178574512	178574624	HO_100254	4.66828	Q9	1
chr5	178575654	178576702	HO_100255	207.487	Q1	8
chr5	178577243	178577538	HO_100256	18.0037	Q4	3
chr5	178577764	178578517	HO_100257	228.678	Q1	10
chr5	178579485	178579785	HO_100258	13.6148	Q5	3
chr5	178582615	178582804	HO_100259	13.8975	Q5	1
chr1	60725349	60725479	HO_10026	3.14481	Q10	1
chr5	178585473	178585754	HO_100260	68.3532	Q2	5
chr5	178588686	178589683	HO_100261	282.636	Q1	11
chr5	178590689	178591358	HO_100262	126.31	Q1	9
chr5	178591619	178591820	HO_100263	21.4953	Q4	3
chr5	178592621	178592726	HO_100264	4.32544	Q10	1
chr5	178593147	178593414	HO_100265	8.06335	Q7	1
chr5	178594271	178594601	HO_100266	14.9822	Q5	1
chr5	178613532	178613890	HO_100267	11.3677	Q6	1
chr5	178619868	178620014	HO_100268	12.4992	Q6	2
chr5	178625775	178625922	HO_100269	8.42847	Q7	1
chr1	60725921	60726022	HO_10027	3.2926	Q10	1
chr5	178625999	178626422	HO_100270	84.2817	Q2	9
chr5	178626485	178626615	HO_100271	24.418	Q4	1
chr5	178626802	178627086	HO_100272	86.032	Q2	10
chr5	178628079	178628256	HO_100273	45.3984	Q2	8
chr5	178628542	178628846	HO_100274	35.9173	Q3	5
chr5	178629092	178629260	HO_100275	11.351	Q6	3
chr5	178633412	178633547	HO_100276	8.51718	Q7	2
chr5	178644640	178644801	HO_100277	5.3089	Q9	1
chr5	178649368	178649692	HO_100278	10.1968	Q7	1
chr5	178664500	178664622	HO_100279	8.98366	Q7	1
chr1	60739110	60739353	HO_10028	18.7767	Q4	2
chr5	178688630	178688866	HO_100280	19.8371	Q4	2
chr5	178712245	178712438	HO_100281	5.12058	Q9	1
chr5	178712479	178712649	HO_100282	5.23508	Q9	1
chr5	178716502	178716811	HO_100283	10.4822	Q6	1
chr5	178717479	178717652	HO_100284	11.271	Q6	3
chr5	178717737	178717890	HO_100285	6.84793	Q8	1
chr5	178721860	178722026	HO_100286	22.9345	Q4	3
chr5	178728890	178729167	HO_100287	15.809	Q5	2
chr5	178729422	178730015	HO_100288	32.3386	Q3	2
chr5	178730748	178731287	HO_100289	42.2489	Q3	4
chr1	60771592	60771714	HO_10029	5.16204	Q9	1
chr5	178732131	178732324	HO_100290	22.8009	Q4	3
chr5	178735595	178736001	HO_100291	20.443	Q4	4
chr5	178736160	178736309	HO_100292	4.69346	Q9	1
chr5	178737272	178737632	HO_100293	15.0579	Q5	1
chr5	178738706	178738845	HO_100294	3.15317	Q10	1
chr5	178748347	178748593	HO_100295	23.4155	Q4	4
chr5	178748721	178748869	HO_100296	9.83167	Q7	1
chr5	178775784	178776194	HO_100297	159.248	Q1	1
chr5	178783302	178783569	HO_100298	23.7445	Q4	1
chr5	178789197	178789511	HO_100299	22.5312	Q4	3
chr1	2485384	2485892	HO_1003	40.4704	Q3	1
chr1	60772338	60772497	HO_10030	8.20923	Q7	1
chr5	178789635	178789892	HO_100300	24.6497	Q4	2
chr5	178797628	178797713	HO_100301	8.51168	Q7	1
chr5	178801393	178801564	HO_100302	5.472	Q9	1
chr5	178812021	178812357	HO_100303	56.0912	Q2	10
chr5	178813028	178813602	HO_100304	14.3485	Q5	1
chr5	178815482	178815901	HO_100305	12.3694	Q6	1
chr5	178821701	178821919	HO_100306	5.82686	Q9	1
chr5	178830748	178831982	HO_100307	678.531	Q1	14
chr5	178832283	178832652	HO_100308	46.3092	Q2	5
chr5	178838500	178838815	HO_100309	14.5194	Q5	1
chr1	60773870	60774011	HO_10031	4.51135	Q9	1
chr5	178851427	178851575	HO_100310	7.43523	Q8	1
chr5	178858857	178859340	HO_100311	28.0403	Q3	3
chr5	178859543	178859949	HO_100312	66.1336	Q2	8
chr5	178860484	178860620	HO_100313	6.848	Q8	1
chr5	178860911	178861154	HO_100314	14.1077	Q5	2
chr5	178861702	178861898	HO_100315	33.0808	Q3	4
chr5	178862685	178862880	HO_100316	31.75	Q3	5
chr5	178883918	178884567	HO_100317	40.4467	Q3	3
chr5	178886451	178886644	HO_100318	5.63294	Q9	2
chr5	178898970	178899275	HO_100319	29.7849	Q3	4
chr1	60779646	60779757	HO_10032	3.68451	Q10	1
chr5	178899392	178899588	HO_100320	19.5027	Q4	3
chr5	178899865	178900885	HO_100321	435.059	Q1	17
chr5	178925466	178925746	HO_100322	8.50759	Q7	1
chr5	178927879	178928079	HO_100323	22.5195	Q4	4
chr5	178941263	178941425	HO_100324	12.895	Q6	3
chr5	178945147	178945705	HO_100325	25.704	Q3	4
chr5	178945982	178946168	HO_100326	13.2306	Q5	2
chr5	178963400	178963895	HO_100327	11.0621	Q6	1
chr5	178981787	178981904	HO_100328	14.0289	Q5	4
chr5	178983722	178983816	HO_100329	4.90431	Q9	1
chr1	60780257	60780346	HO_10033	3.081	Q10	1
chr5	178986762	178987325	HO_100330	32.0257	Q3	2
chr5	178988654	178988891	HO_100331	20.5749	Q4	3
chr5	178991299	178991908	HO_100332	35.3449	Q3	1
chr5	178992043	178993035	HO_100333	196.263	Q1	7
chr5	178993447	178993796	HO_100334	37.7222	Q3	1
chr5	178995036	178995987	HO_100335	143.617	Q1	6
chr5	178996306	178996512	HO_100336	20.7183	Q4	1
chr5	178996869	178997396	HO_100337	225.443	Q1	7
chr5	178998932	178999110	HO_100338	12.5497	Q6	2
chr5	179002184	179002393	HO_100339	16.6968	Q5	4
chr1	60786209	60786851	HO_10034	37.1504	Q3	5
chr5	179008064	179008407	HO_100340	9.30503	Q7	2
chr5	179017123	179017335	HO_100341	6.22295	Q8	1
chr5	179031243	179031855	HO_100342	23.1999	Q4	3
chr5	179065703	179065999	HO_100343	19.7546	Q4	2
chr5	179068905	179069008	HO_100344	7.69681	Q8	1
chr5	179074577	179074716	HO_100345	7.46177	Q8	1
chr5	179074796	179074886	HO_100346	2.86071	Q10	1
chr5	179078125	179078245	HO_100347	2.80715	Q10	1
chr5	179093451	179093647	HO_100348	7.94401	Q8	2
chr5	179095923	179096209	HO_100349	11.9489	Q6	1
chr1	60795668	60796096	HO_10035	17.9491	Q4	1
chr5	179096712	179096857	HO_100350	4.85897	Q9	1
chr5	179103686	179103797	HO_100351	7.25848	Q8	3
chr5	179119093	179119304	HO_100352	9.59648	Q7	1
chr5	179120005	179120095	HO_100353	13.4063	Q5	4
chr5	179120646	179120999	HO_100354	36.3567	Q3	4
chr5	179121513	179122977	HO_100355	122.438	Q1	3
chr5	179123057	179123686	HO_100356	27.3637	Q3	2
chr5	179123753	179124577	HO_100357	39.9306	Q3	3
chr5	179125070	179125206	HO_100358	9.99555	Q7	2
chr5	179125323	179126450	HO_100359	53.6793	Q2	2
chr1	60839642	60839734	HO_10036	5.67968	Q9	1
chr5	179126535	179127202	HO_100360	23.0806	Q4	1
chr5	179127568	179127909	HO_100361	18.0193	Q4	1
chr5	179129998	179130325	HO_100362	11.207	Q6	1
chr5	179132122	179132567	HO_100363	54.251	Q2	4
chr5	179134274	179134750	HO_100364	90.4243	Q2	8
chr5	179134901	179136084	HO_100365	153.666	Q1	10
chr5	179136517	179136678	HO_100366	10.2431	Q6	1
chr5	179136998	179137497	HO_100367	22.8286	Q4	2
chr5	179138209	179138676	HO_100368	14.5502	Q5	1
chr5	179138961	179139586	HO_100369	95.6402	Q2	5
chr1	60850596	60850842	HO_10037	5.59607	Q9	1
chr5	179139943	179140107	HO_100370	8.3574	Q7	1
chr5	179151967	179152138	HO_100371	16.764	Q5	4
chr5	179152208	179153448	HO_100372	75.6258	Q2	4
chr5	179153692	179153938	HO_100373	11.418	Q6	2
chr5	179154239	179154432	HO_100374	6.2966	Q8	1
chr5	179154766	179155453	HO_100375	107.83	Q1	5
chr5	179155740	179155871	HO_100376	12.4801	Q6	2
chr5	179164256	179165505	HO_100377	56.5409	Q2	1
chr5	179165630	179166643	HO_100378	83.3872	Q2	3
chr5	179166977	179167162	HO_100379	12.7614	Q6	2
chr1	60871289	60871445	HO_10038	9.59815	Q7	2
chr5	179167702	179168961	HO_100380	91.4747	Q2	4
chr5	179170424	179170525	HO_100381	5.55315	Q9	1
chr5	179185915	179186144	HO_100382	15.518	Q5	3
chr5	179186253	179186780	HO_100383	50.7565	Q2	4
chr5	179186873	179188147	HO_100384	118.749	Q1	6
chr5	179188367	179188716	HO_100385	66.7989	Q2	5
chr5	179189915	179190823	HO_100386	210.631	Q1	10
chr5	179207756	179208395	HO_100387	42.4972	Q3	4
chr5	179212139	179213058	HO_100388	141.184	Q1	9
chr5	179213621	179213720	HO_100389	8.47467	Q7	2
chr1	60873975	60874325	HO_10039	18.6033	Q4	1
chr5	179227737	179228186	HO_100390	39.2724	Q3	2
chr5	179229346	179229532	HO_100391	21.5316	Q4	5
chr5	179230410	179230662	HO_100392	18.4967	Q4	1
chr5	179231267	179231380	HO_100393	22.9152	Q4	3
chr5	179234589	179234801	HO_100394	20.1889	Q4	3
chr5	179236287	179236481	HO_100395	7.86013	Q8	1
chr5	179238543	179239104	HO_100396	220.465	Q1	13
chr5	179239222	179240088	HO_100397	291.144	Q1	12
chr5	179244052	179244177	HO_100398	5.30507	Q9	1
chr5	179250080	179250548	HO_100399	17.3642	Q5	2
chr1	2486048	2486331	HO_1004	18.8262	Q4	1
chr1	60874503	60875043	HO_10040	70.035	Q2	6
chr5	179254597	179254697	HO_100400	12.4088	Q6	1
chr5	179254846	179255481	HO_100401	65.8937	Q2	1
chr5	179262237	179262516	HO_100402	86.1986	Q2	9
chr5	179273119	179274232	HO_100403	638.61	Q1	18
chr5	179275242	179275429	HO_100404	40.0942	Q3	1
chr5	179276368	179276535	HO_100405	19.0746	Q4	3
chr5	179276591	179277035	HO_100406	43.5151	Q2	5
chr5	179277102	179277242	HO_100407	26.5074	Q3	4
chr5	179287993	179288200	HO_100408	6.7093	Q8	1
chr5	179288763	179288911	HO_100409	7.21938	Q8	1
chr1	60895291	60895528	HO_10041	27.6335	Q3	3
chr5	179289546	179289677	HO_100410	7.23949	Q8	1
chr5	179290152	179290302	HO_100411	11.8921	Q6	1
chr5	179296267	179296838	HO_100412	128.415	Q1	10
chr5	179297203	179297341	HO_100413	11.5437	Q6	2
chr5	179297441	179297923	HO_100414	46.6978	Q2	5
chr5	179298663	179298839	HO_100415	18.603	Q4	3
chr5	179302721	179303260	HO_100416	146.822	Q1	9
chr5	179303902	179304104	HO_100417	27.8991	Q3	3
chr5	179311408	179311511	HO_100418	36.0599	Q3	3
chr5	179313332	179313417	HO_100419	7.44361	Q8	1
chr1	60914707	60915414	HO_10042	44.6139	Q2	1
chr5	179313663	179314073	HO_100420	38.7197	Q3	3
chr5	179314511	179315045	HO_100421	99.3581	Q1	5
chr5	179321061	179321581	HO_100422	211.368	Q1	13
chr5	179325069	179325330	HO_100423	24.718	Q4	1
chr5	179326108	179326406	HO_100424	13.6614	Q5	1
chr5	179330297	179330520	HO_100425	20.6793	Q4	2
chr5	179331688	179332300	HO_100426	106.519	Q1	9
chr5	179343132	179343673	HO_100427	312.901	Q1	12
chr5	179344188	179344563	HO_100428	54.8855	Q2	3
chr5	179345836	179346511	HO_100429	890.772	Q1	13
chr1	60924654	60925028	HO_10043	564.184	Q1	8
chr5	179346583	179346927	HO_100430	34.8681	Q3	1
chr5	179347604	179347720	HO_100431	5.66432	Q9	1
chr5	179349043	179349253	HO_100432	10.597	Q6	1
chr5	179355927	179356395	HO_100433	25.9778	Q3	5
chr5	179365035	179365256	HO_100434	24.8495	Q4	3
chr5	179366803	179367107	HO_100435	25.0368	Q4	3
chr5	179368066	179368330	HO_100436	15.8433	Q5	1
chr5	179368485	179368639	HO_100437	14.1205	Q5	1
chr5	179369141	179369635	HO_100438	17.0112	Q5	1
chr5	179372666	179372797	HO_100439	4.11548	Q10	1
chr1	60936430	60936693	HO_10044	10.072	Q7	1
chr5	179374549	179374671	HO_100440	19.7594	Q4	5
chr5	179374768	179374925	HO_100441	37.2885	Q3	5
chr5	179375239	179375396	HO_100442	11.8325	Q6	1
chr5	179376099	179376523	HO_100443	43.1304	Q2	2
chr5	179376700	179377004	HO_100444	26.819	Q3	2
chr5	179402790	179403237	HO_100445	1059.93	Q1	2
chr5	179411212	179411332	HO_100446	14.1036	Q5	1
chr5	179411428	179411896	HO_100447	144.123	Q1	13
chr5	179412987	179413678	HO_100448	102.524	Q1	5
chr5	179414159	179414380	HO_100449	16.4605	Q5	2
chr1	60937200	60937341	HO_10045	6.49215	Q8	1
chr5	179414681	179414895	HO_100450	8.02868	Q7	1
chr5	179416327	179416448	HO_100451	9.32621	Q7	1
chr5	179417361	179418071	HO_100452	45.5916	Q2	4
chr5	179435023	179435186	HO_100453	19.6716	Q4	3
chr5	179438637	179439089	HO_100454	36.2617	Q3	3
chr5	179440070	179440450	HO_100455	62.378	Q2	8
chr5	179440625	179441141	HO_100456	58.2353	Q2	5
chr5	179441491	179441699	HO_100457	9.40517	Q7	1
chr5	179442214	179443104	HO_100458	41.1091	Q3	4
chr5	179447852	179448026	HO_100459	13.6349	Q5	1
chr1	60938292	60938474	HO_10046	4.78893	Q9	1
chr5	179452050	179453380	HO_100460	1111.21	Q1	14
chr5	179453446	179454305	HO_100461	640.487	Q1	16
chr5	179454367	179454489	HO_100462	11.6887	Q6	2
chr5	179467280	179467684	HO_100463	34.5775	Q3	3
chr5	179473067	179473187	HO_100464	4.28502	Q10	1
chr5	179476976	179477194	HO_100465	19.1786	Q4	5
chr5	179487139	179487230	HO_100466	7.92485	Q8	1
chr5	179489178	179489371	HO_100467	15.1988	Q5	1
chr5	179492245	179492419	HO_100468	8.03536	Q7	1
chr5	179494832	179495213	HO_100469	88.3882	Q2	7
chr1	60940262	60940568	HO_10047	12.3491	Q6	1
chr5	179502660	179502770	HO_100470	12.1104	Q6	1
chr5	179519742	179519993	HO_100471	14.6112	Q5	2
chr5	179530059	179530278	HO_100472	6.94098	Q8	1
chr5	179548219	179548486	HO_100473	11.3633	Q6	1
chr5	179548607	179548847	HO_100474	14.841	Q5	1
chr5	179549863	179550131	HO_100475	28.4708	Q3	5
chr5	179550192	179550336	HO_100476	12.1394	Q6	2
chr5	179551083	179551682	HO_100477	118.458	Q1	7
chr5	179552253	179552483	HO_100478	13.8667	Q5	1
chr5	179553952	179554136	HO_100479	10.0514	Q7	1
chr1	60944032	60944430	HO_10048	12.4725	Q6	1
chr5	179563138	179563435	HO_100480	9.33613	Q7	1
chr5	179569045	179569379	HO_100481	32.2584	Q3	3
chr5	179569577	179569786	HO_100482	17.0041	Q5	3
chr5	179570245	179570379	HO_100483	7.50017	Q8	1
chr5	179575425	179575689	HO_100484	19.3259	Q4	1
chr5	179578048	179578262	HO_100485	5.07246	Q9	1
chr5	179578937	179579227	HO_100486	16.026	Q5	2
chr5	179580759	179580899	HO_100487	4.01653	Q10	1
chr5	179581091	179581269	HO_100488	3.03151	Q10	1
chr5	179595865	179596015	HO_100489	6.48768	Q8	1
chr1	60968030	60968916	HO_10049	203.481	Q1	13
chr5	179609231	179609438	HO_100490	21.6579	Q4	4
chr5	179611866	179612094	HO_100491	26.6876	Q3	3
chr5	179617987	179618304	HO_100492	29.9134	Q3	2
chr5	179621515	179621879	HO_100493	54.6059	Q2	2
chr5	179622226	179622352	HO_100494	6.23031	Q8	1
chr5	179623018	179623237	HO_100495	28.8959	Q3	5
chr5	179623943	179624104	HO_100496	11.203	Q6	2
chr5	179624517	179625292	HO_100497	68.2128	Q2	6
chr5	179631829	179631977	HO_100498	8.93536	Q7	1
chr5	179633132	179633408	HO_100499	14.8588	Q5	2
chr1	2486399	2486911	HO_1005	38.9443	Q3	2
chr1	60977352	60977493	HO_10050	4.15911	Q10	1
chr5	179633667	179634092	HO_100500	18.2736	Q4	2
chr5	179634190	179634473	HO_100501	18.2763	Q4	2
chr5	179634583	179635025	HO_100502	56.8762	Q2	4
chr5	179638703	179639047	HO_100503	12.7185	Q6	1
chr5	179640465	179640731	HO_100504	21.3031	Q4	3
chr5	179640792	179640877	HO_100505	5.87557	Q9	1
chr5	179647581	179648108	HO_100506	90.3488	Q2	8
chr5	179648444	179648610	HO_100507	14.5318	Q5	3
chr5	179649934	179650248	HO_100508	71.8039	Q2	5
chr5	179650518	179650719	HO_100509	27.6973	Q3	3
chr1	60978361	60978812	HO_10051	8.93751	Q7	1
chr5	179650791	179650999	HO_100510	8.15627	Q7	1
chr5	179657516	179657961	HO_100511	53.8816	Q2	4
chr5	179658067	179658339	HO_100512	17.8469	Q4	2
chr5	179658528	179658988	HO_100513	33.9934	Q3	4
chr5	179665214	179665324	HO_100514	10.5482	Q6	1
chr5	179668984	179669210	HO_100515	17.0896	Q5	2
chr5	179669801	179669909	HO_100516	4.94087	Q9	1
chr5	179677386	179677712	HO_100517	23.3713	Q4	3
chr5	179677944	179678487	HO_100518	137.442	Q1	8
chr5	179678687	179678818	HO_100519	10.1639	Q7	1
chr1	61001011	61001103	HO_10052	16.0341	Q5	3
chr5	179679177	179679818	HO_100520	156.331	Q1	8
chr5	179680048	179680427	HO_100521	58.6271	Q2	4
chr5	179682528	179682620	HO_100522	5.03372	Q9	1
chr5	179699400	179700023	HO_100523	91.5985	Q2	4
chr5	179708199	179708341	HO_100524	7.75172	Q8	2
chr5	179716748	179717085	HO_100525	8.30612	Q7	1
chr5	179727211	179727369	HO_100526	5.86645	Q9	1
chr5	179727771	179727941	HO_100527	13.1376	Q6	1
chr5	179731626	179731833	HO_100528	14.349	Q5	1
chr5	179732093	179732425	HO_100529	25.5261	Q4	3
chr1	61001257	61001469	HO_10053	13.2071	Q5	1
chr5	179733464	179733914	HO_100530	40.9394	Q3	5
chr5	179734529	179734753	HO_100531	10.5958	Q6	1
chr5	179735780	179735865	HO_100532	7.44248	Q8	1
chr5	179736069	179736246	HO_100533	13.3555	Q5	2
chr5	179740556	179740969	HO_100534	43.282	Q2	4
chr5	179764222	179764337	HO_100535	12.3193	Q6	2
chr5	179771155	179771363	HO_100536	10.7379	Q6	1
chr5	179772374	179772935	HO_100537	55.8001	Q2	3
chr5	179773069	179773359	HO_100538	57.9811	Q2	7
chr5	179789417	179789733	HO_100539	41.3656	Q3	7
chr1	61009058	61009302	HO_10054	4.65339	Q9	1
chr5	179792188	179792522	HO_100540	30.2304	Q3	4
chr5	179792671	179792946	HO_100541	23.6507	Q4	2
chr5	179793467	179794145	HO_100542	54.2316	Q2	1
chr5	179794263	179795646	HO_100543	260.426	Q1	8
chr5	179796603	179797416	HO_100544	208.33	Q1	6
chr5	179797534	179797749	HO_100545	20.9416	Q4	1
chr5	179798008	179801430	HO_100546	436.185	Q1	8
chr5	179801594	179802993	HO_100547	120.593	Q1	4
chr5	179803065	179805782	HO_100548	492.55	Q1	10
chr5	179806488	179806581	HO_100549	14.3135	Q5	2
chr1	61010257	61010351	HO_10055	4.81725	Q9	2
chr5	179807583	179807959	HO_100550	40.4868	Q3	4
chr5	179808191	179808544	HO_100551	41.2129	Q3	4
chr5	179813715	179813956	HO_100552	14.1056	Q5	2
chr5	179815367	179816309	HO_100553	283.423	Q1	11
chr5	179816433	179816772	HO_100554	37.4017	Q3	3
chr5	179817511	179817833	HO_100555	17.4412	Q5	1
chr5	179818050	179818811	HO_100556	162.536	Q1	8
chr5	179818877	179819107	HO_100557	22.3116	Q4	2
chr5	179819635	179820752	HO_100558	109.159	Q1	5
chr5	179821475	179822825	HO_100559	185.508	Q1	9
chr1	61016776	61016950	HO_10056	3.88433	Q10	1
chr5	179832188	179832295	HO_100560	8.46391	Q7	1
chr5	179834530	179834864	HO_100561	72.7415	Q2	9
chr5	179835076	179835552	HO_100562	76.2161	Q2	8
chr5	179842220	179842436	HO_100563	7.99852	Q8	1
chr5	179849806	179850077	HO_100564	7.25222	Q8	1
chr5	179850700	179850836	HO_100565	4.86926	Q9	1
chr5	179852819	179852967	HO_100566	13.9482	Q5	1
chr5	179858022	179858299	HO_100567	32.1152	Q3	3
chr5	179858378	179858621	HO_100568	20.6535	Q4	4
chr5	179860328	179860542	HO_100569	29.654	Q3	4
chr1	61023550	61023629	HO_10057	2.89604	Q10	1
chr5	179864983	179865300	HO_100570	36.3492	Q3	3
chr5	179871506	179871665	HO_100571	6.26636	Q8	1
chr5	179874167	179874698	HO_100572	45.4916	Q2	2
chr5	179876423	179876846	HO_100573	16.6476	Q5	1
chr5	179877020	179877433	HO_100574	17.2412	Q5	1
chr5	179877679	179878853	HO_100575	188.852	Q1	5
chr5	179878980	179879203	HO_100576	11.7158	Q6	2
chr5	179880263	179880445	HO_100577	6.94382	Q8	2
chr5	179881236	179881378	HO_100578	13.5574	Q5	1
chr5	179885787	179886008	HO_100579	16.7961	Q5	3
chr1	61031430	61031594	HO_10058	6.7896	Q8	1
chr5	179888911	179889104	HO_100580	17.8713	Q4	3
chr5	179889316	179889694	HO_100581	121.626	Q1	12
chr5	179889907	179890193	HO_100582	26.4649	Q3	3
chr5	179906082	179906861	HO_100583	132.738	Q1	9
chr5	179906920	179907436	HO_100584	81.9074	Q2	8
chr5	179908130	179909490	HO_100585	148.534	Q1	8
chr5	179909930	179910025	HO_100586	7.16146	Q8	1
chr5	179924966	179925069	HO_100587	3.73845	Q10	1
chr5	179926020	179926110	HO_100588	14.0716	Q5	1
chr5	179928037	179928402	HO_100589	54.754	Q2	3
chr1	61043699	61044826	HO_10059	237.048	Q1	8
chr5	179966060	179966145	HO_100590	9.46214	Q7	1
chr5	179975500	179975743	HO_100591	20.4806	Q4	3
chr5	179987706	179987940	HO_100592	8.24291	Q7	2
chr5	179989859	179990082	HO_100593	18.8827	Q4	3
chr5	180018406	180018607	HO_100594	12.7638	Q6	1
chr5	180020293	180020492	HO_100595	21.5398	Q4	2
chr5	180040934	180041098	HO_100596	10.7391	Q6	2
chr5	180046559	180046700	HO_100597	11.7699	Q6	2
chr5	180047774	180047941	HO_100598	10.8279	Q6	3
chr5	180063241	180063639	HO_100599	29.0178	Q3	1
chr1	2486995	2487262	HO_1006	30.6026	Q3	1
chr1	61046434	61046533	HO_10060	4.4594	Q10	1
chr5	180070995	180071277	HO_100600	27.6495	Q3	3
chr5	180072308	180072788	HO_100601	95.4188	Q2	7
chr5	180072931	180073249	HO_100602	31.2225	Q3	4
chr5	180073444	180073919	HO_100603	44.3197	Q2	4
chr5	180077879	180078185	HO_100604	8.71896	Q7	1
chr5	180082574	180083085	HO_100605	57.8933	Q2	5
chr5	180094025	180094341	HO_100606	32.312	Q3	4
chr5	180095602	180095820	HO_100607	29.957	Q3	4
chr5	180095969	180096114	HO_100608	18.6309	Q4	2
chr5	180096856	180097291	HO_100609	124.153	Q1	13
chr1	61049572	61050213	HO_10061	47.3389	Q2	5
chr5	180098258	180098636	HO_100610	48.7176	Q2	4
chr5	180102662	180102855	HO_100611	13.5893	Q5	2
chr5	180106638	180106861	HO_100612	4.1871	Q10	1
chr5	180110973	180111325	HO_100613	8.65548	Q7	1
chr5	180111415	180114273	HO_100614	248.422	Q1	6
chr5	180118316	180118526	HO_100615	11.6852	Q6	2
chr5	180119343	180119978	HO_100616	41.2297	Q3	4
chr5	180120897	180121191	HO_100617	16.8599	Q5	2
chr5	180126283	180126900	HO_100618	97.576	Q1	7
chr5	180127678	180128241	HO_100619	64.9915	Q2	4
chr1	61051208	61051545	HO_10062	32.8108	Q3	5
chr5	180128361	180128714	HO_100620	37.0582	Q3	3
chr5	180128867	180129656	HO_100621	56.9384	Q2	3
chr5	180130439	180130665	HO_100622	14.6195	Q5	2
chr5	180133984	180134846	HO_100623	476.438	Q1	13
chr5	180135081	180135481	HO_100624	57.3515	Q2	5
chr5	180135584	180136207	HO_100625	79.16	Q2	5
chr5	180136651	180136960	HO_100626	25.5094	Q4	2
chr5	180137049	180137576	HO_100627	103.935	Q1	8
chr5	180137685	180138909	HO_100628	191.346	Q1	5
chr5	180147555	180147947	HO_100629	15.9003	Q5	1
chr1	61051817	61051980	HO_10063	12.8652	Q6	2
chr5	180159474	180159682	HO_100630	12.0843	Q6	1
chr5	180159926	180160118	HO_100631	8.6017	Q7	1
chr5	180160974	180161461	HO_100632	46.5357	Q2	3
chr5	180169642	180169731	HO_100633	17.9419	Q4	3
chr5	180170393	180170523	HO_100634	17.0653	Q5	4
chr5	180172683	180173006	HO_100635	51.5883	Q2	5
chr5	180177118	180177292	HO_100636	14.8899	Q5	2
chr5	180178957	180179462	HO_100637	134.52	Q1	13
chr5	180181635	180181884	HO_100638	12.6512	Q6	2
chr5	180182868	180182988	HO_100639	3.44476	Q10	1
chr1	61052046	61052260	HO_10064	14.2966	Q5	3
chr5	180191690	180191977	HO_100640	15.9408	Q5	2
chr5	180201520	180201700	HO_100641	6.41453	Q8	1
chr5	180204368	180204483	HO_100642	4.79969	Q9	1
chr5	180207035	180207404	HO_100643	25.5453	Q4	1
chr5	180207589	180208707	HO_100644	322.271	Q1	11
chr5	180209484	180210566	HO_100645	255.242	Q1	11
chr5	180211029	180211340	HO_100646	18.7108	Q4	3
chr5	180212769	180213003	HO_100647	19.436	Q4	2
chr5	180213179	180213306	HO_100648	12.2584	Q6	1
chr5	180213647	180214233	HO_100649	95.9209	Q2	7
chr1	61053021	61053162	HO_10065	10.2572	Q6	1
chr5	180216898	180217210	HO_100650	18.0555	Q4	1
chr5	180223689	180223922	HO_100651	12.1354	Q6	2
chr5	180256456	180256726	HO_100652	25.8319	Q3	2
chr5	180266722	180267080	HO_100653	5.206	Q9	1
chr5	180267622	180267806	HO_100654	4.35832	Q10	1
chr5	180290151	180290541	HO_100655	106.225	Q1	9
chr5	180290642	180291493	HO_100656	408.408	Q1	16
chr5	180292622	180293008	HO_100657	451.7	Q1	19
chr5	180293143	180294078	HO_100658	1004.17	Q1	18
chr5	180302518	180302841	HO_100659	19.4729	Q4	2
chr1	61080796	61081068	HO_10066	23.8109	Q4	3
chr5	180310016	180310266	HO_100660	25.3084	Q4	3
chr5	180310992	180311129	HO_100661	6.50595	Q8	1
chr5	180311324	180312018	HO_100662	133.661	Q1	12
chr5	180312085	180312552	HO_100663	250.536	Q1	19
chr5	180313133	180313273	HO_100664	10.7996	Q6	1
chr5	180317283	180317425	HO_100665	7.17108	Q8	1
chr5	180317780	180318513	HO_100666	223.148	Q1	7
chr5	180318993	180319142	HO_100667	6.7631	Q8	1
chr5	180337684	180337902	HO_100668	8.37969	Q7	2
chr5	180345849	180346579	HO_100669	241.2	Q1	10
chr1	61081484	61081872	HO_10067	213.02	Q1	16
chr5	180351490	180352351	HO_100670	126.563	Q1	8
chr5	180353216	180353367	HO_100671	4.8148	Q9	1
chr5	180353529	180354069	HO_100672	41.0287	Q3	3
chr5	180354313	180355361	HO_100673	225.683	Q1	11
chr5	180358760	180359164	HO_100674	45.8223	Q2	5
chr5	180368293	180368513	HO_100675	12.4013	Q6	1
chr5	180370353	180371186	HO_100676	159.737	Q1	10
chr5	180385058	180385681	HO_100677	511.575	Q1	13
chr5	180390194	180390398	HO_100678	13.0903	Q6	2
chr5	180390862	180391053	HO_100679	6.27511	Q8	1
chr1	61082485	61082846	HO_10068	111.908	Q1	9
chr5	180401572	180401805	HO_100680	14.4515	Q5	1
chr5	180404985	180405206	HO_100681	9.71261	Q7	2
chr5	180415969	180416184	HO_100682	21.7312	Q4	1
chr5	180416260	180417090	HO_100683	314.14	Q1	14
chr5	180417169	180417336	HO_100684	18.8222	Q4	2
chr5	180417482	180417586	HO_100685	19.3055	Q4	2
chr5	180418945	180419306	HO_100686	43.3769	Q2	5
chr5	180419842	180420032	HO_100687	9.75838	Q7	1
chr5	180420569	180420783	HO_100688	39.1509	Q3	8
chr5	180421540	180421785	HO_100689	19.5568	Q4	3
chr1	61083855	61084335	HO_10069	42.3641	Q3	6
chr5	180428724	180429023	HO_100690	33.138	Q3	5
chr5	180429099	180429274	HO_100691	7.03352	Q8	1
chr5	180431640	180431996	HO_100692	21.7528	Q4	2
chr5	180432894	180432990	HO_100693	7.04602	Q8	1
chr5	180438704	180438967	HO_100694	16.2228	Q5	2
chr5	180442239	180442365	HO_100695	4.04593	Q10	1
chr5	180451668	180451926	HO_100696	9.91661	Q7	1
chr5	180457463	180457621	HO_100697	8.92583	Q7	1
chr5	180457687	180457914	HO_100698	11.4478	Q6	2
chr5	180458332	180459058	HO_100699	48.7381	Q2	3
chr1	2489182	2489349	HO_1007	11.5668	Q6	2
chr1	61100267	61100408	HO_10070	6.40378	Q8	1
chr5	180459632	180460002	HO_100700	46.0566	Q2	5
chr5	180460243	180460424	HO_100701	15.6929	Q5	2
chr5	180460674	180461270	HO_100702	24.7564	Q4	2
chr5	180461810	180462090	HO_100703	14.3022	Q5	1
chr5	180463176	180463326	HO_100704	14.2515	Q5	2
chr5	180467766	180468171	HO_100705	17.065	Q5	1
chr5	180469384	180469683	HO_100706	31.8937	Q3	4
chr5	180476281	180476369	HO_100707	7.22693	Q8	1
chr5	180480936	180481203	HO_100708	12.429	Q6	2
chr5	180485802	180485909	HO_100709	8.14369	Q7	1
chr1	61118663	61118787	HO_10071	4.94211	Q9	2
chr5	180486109	180486332	HO_100710	9.41351	Q7	2
chr5	180489387	180489564	HO_100711	13.5332	Q5	1
chr5	180492494	180492794	HO_100712	16.5344	Q5	2
chr5	180493961	180494193	HO_100713	39.7637	Q3	8
chr5	180495085	180495624	HO_100714	65.0684	Q2	9
chr5	180496422	180496583	HO_100715	11.8662	Q6	2
chr5	180505930	180506086	HO_100716	13.3271	Q5	3
chr5	180506428	180506548	HO_100717	5.27644	Q9	2
chr5	180507089	180507221	HO_100718	9.4309	Q7	1
chr5	180510334	180510550	HO_100719	15.036	Q5	5
chr1	61146237	61146329	HO_10072	5.4019	Q9	1
chr5	180523653	180523755	HO_100720	10.5528	Q6	2
chr5	180530718	180531001	HO_100721	45.8684	Q2	2
chr5	180531404	180532413	HO_100722	67.7736	Q2	4
chr5	180535139	180535808	HO_100723	30.602	Q3	3
chr5	180548675	180548796	HO_100724	2.73465	Q10	1
chr5	180549104	180549188	HO_100725	2.33803	Q10	1
chr5	180549972	180550442	HO_100726	50.8588	Q2	1
chr5	180585653	180585809	HO_100727	3.17616	Q10	1
chr5	180588510	180588647	HO_100728	10.3978	Q6	1
chr5	180589500	180589665	HO_100729	10.5762	Q6	1
chr1	61173918	61174005	HO_10073	7.59184	Q8	1
chr5	180589805	180590302	HO_100730	78.7026	Q2	7
chr5	180590486	180590722	HO_100731	16.538	Q5	2
chr5	180591897	180592154	HO_100732	13.2696	Q5	3
chr5	180592268	180592670	HO_100733	46.821	Q2	6
chr5	180592842	180593382	HO_100734	27.0981	Q3	1
chr5	180593663	180593888	HO_100735	31.4183	Q3	5
chr5	180594813	180595458	HO_100736	323.178	Q1	11
chr5	180604026	180604225	HO_100737	20.9999	Q4	5
chr5	180614310	180614596	HO_100738	41.294	Q3	4
chr5	180614922	180615815	HO_100739	105.603	Q1	5
chr1	61175809	61176163	HO_10074	33.1415	Q3	2
chr5	180616144	180616711	HO_100740	108.837	Q1	9
chr5	180616988	180617241	HO_100741	39.8709	Q3	4
chr5	180617394	180618373	HO_100742	121.191	Q1	6
chr5	180618498	180618699	HO_100743	24.5314	Q4	2
chr5	180619477	180621536	HO_100744	238.049	Q1	6
chr5	180621854	180622185	HO_100745	32.7516	Q3	1
chr5	180628059	180628353	HO_100746	13.9589	Q5	1
chr5	180631967	180632061	HO_100747	7.42057	Q8	1
chr5	180635977	180636987	HO_100748	752.983	Q1	15
chr5	180637294	180638218	HO_100749	230.791	Q1	15
chr1	61188277	61188392	HO_10075	5.23845	Q9	1
chr5	180639064	180639879	HO_100750	904.419	Q1	18
chr5	180640987	180641138	HO_100751	12.9654	Q6	2
chr5	180643396	180643647	HO_100752	45.037	Q2	3
chr5	180645809	180646448	HO_100753	93.2211	Q2	4
chr5	180646808	180648883	HO_100754	627.625	Q1	16
chr5	180649874	180650491	HO_100755	67.3369	Q2	2
chr5	180651861	180651988	HO_100756	5.23641	Q9	1
chr5	180656583	180659176	HO_100757	238.858	Q1	11
chr5	180659611	180659748	HO_100758	15.5299	Q5	2
chr5	180659978	180660177	HO_100759	6.78003	Q8	1
chr1	61189155	61189390	HO_10076	26.9055	Q3	3
chr5	180666920	180667193	HO_100760	12.8848	Q6	1
chr5	180672296	180672955	HO_100761	21.7732	Q4	1
chr5	180673240	180673605	HO_100762	30.2631	Q3	3
chr5	180674158	180675009	HO_100763	68.8974	Q2	1
chr5	180706108	180706405	HO_100764	6.10895	Q9	1
chr5	180714116	180714384	HO_100765	6.87291	Q8	1
chr5	180716340	180716501	HO_100766	6.22634	Q8	1
chr5	180724491	180724878	HO_100767	21.5446	Q4	1
chr5	180737652	180737978	HO_100768	25.8326	Q3	1
chr5	180740623	180740918	HO_100769	11.2099	Q6	1
chr1	61204679	61205107	HO_10077	10.8416	Q6	1
chr5	180742907	180743601	HO_100770	44.5686	Q2	5
chr5	180744073	180744549	HO_100771	26.5742	Q3	2
chr5	180745450	180745575	HO_100772	8.51754	Q7	1
chr5	180753187	180753655	HO_100773	35.1169	Q3	2
chr5	180759814	180759981	HO_100774	4.68272	Q9	2
chr5	180766472	180766636	HO_100775	11.4031	Q6	2
chr5	180770766	180771173	HO_100776	96.7062	Q2	8
chr5	180771350	180771789	HO_100777	85.7366	Q2	9
chr5	180777005	180777283	HO_100778	51.3686	Q2	13
chr5	180777344	180777641	HO_100779	37.4096	Q3	7
chr1	61206978	61207123	HO_10078	2.75524	Q10	1
chr5	180790360	180790585	HO_100780	7.8031	Q8	1
chr5	180790883	180792595	HO_100781	294.318	Q1	8
chr5	180792731	180793823	HO_100782	236.675	Q1	9
chr5	180794625	180794850	HO_100783	20.3871	Q4	2
chr5	180801720	180802441	HO_100784	101.177	Q1	7
chr5	180803296	180803974	HO_100785	111.04	Q1	3
chr5	180804531	180805377	HO_100786	115.989	Q1	6
chr5	180808373	180808781	HO_100787	37.7877	Q3	4
chr5	180808877	180810008	HO_100788	919.139	Q1	19
chr5	180810313	180810636	HO_100789	20.8233	Q4	1
chr1	61213659	61213880	HO_10079	22.6676	Q4	2
chr5	180811809	180812088	HO_100790	49.3115	Q2	8
chr5	180830395	180831150	HO_100791	64.2157	Q2	2
chr5	180879325	180879610	HO_100792	16.7478	Q5	3
chr5	180882699	180882785	HO_100793	2.97551	Q10	1
chr5	180883104	180883184	HO_100794	3.01432	Q10	1
chr5	180883506	180883799	HO_100795	7.84399	Q8	1
chr5	180884376	180884469	HO_100796	6.40584	Q8	1
chr5	180884751	180885027	HO_100797	7.10938	Q8	1
chr5	180892365	180892670	HO_100798	10.5185	Q6	3
chr5	180905753	180906140	HO_100799	651.6	Q1	4
chr1	2489771	2489983	HO_1008	61.7374	Q2	3
chr1	61247578	61247894	HO_10080	30.2507	Q3	5
chr5	180908741	180908876	HO_100800	10.8145	Q6	1
chr5	180915897	180916170	HO_100801	12.0079	Q6	2
chr5	180928966	180929207	HO_100802	15.4121	Q5	2
chr5	180961712	180962141	HO_100803	57.8782	Q2	5
chr5	181009711	181010133	HO_100804	11.4349	Q6	2
chr5	181010788	181010981	HO_100805	7.64395	Q8	3
chr5	181011428	181011605	HO_100806	9.53835	Q7	2
chr5	181012371	181012536	HO_100807	5.72867	Q9	1
chr5	181031820	181032086	HO_100808	23.9925	Q4	7
chr5	181032908	181033332	HO_100809	31.8989	Q3	4
chr1	61253317	61253550	HO_10081	13.3827	Q5	3
chr5	181045563	181046351	HO_100810	267.747	Q1	9
chr5	181049718	181050057	HO_100811	19.1626	Q4	3
chr5	181052323	181052547	HO_100812	11.7976	Q6	2
chr5	181053420	181054108	HO_100813	195.553	Q1	11
chr5	181054342	181054583	HO_100814	10.8134	Q6	1
chr5	181055840	181056243	HO_100815	29.5984	Q3	3
chr5	181058372	181058649	HO_100816	45.3819	Q2	4
chr5	181058985	181059217	HO_100817	11.0164	Q6	1
chr5	181085240	181085645	HO_100818	43.891	Q2	3
chr5	181096779	181097918	HO_100819	167.347	Q1	10
chr1	61292469	61292700	HO_10082	9.96405	Q7	1
chr5	181098153	181098267	HO_100820	12.8888	Q6	2
chr5	181098769	181100532	HO_100821	313.266	Q1	8
chr5	181101130	181101267	HO_100822	13.6439	Q5	2
chr5	181101463	181102602	HO_100823	174.966	Q1	10
chr5	181103872	181104135	HO_100824	30.3046	Q3	6
chr5	181126143	181126886	HO_100825	79.4537	Q2	2
chr5	181127708	181127995	HO_100826	57.6489	Q2	7
chr5	181135375	181135788	HO_100827	21.8552	Q4	3
chr5	181141710	181142178	HO_100828	165.492	Q1	1
chr5	181157720	181157929	HO_100829	8.31833	Q7	1
chr1	61295349	61295593	HO_10083	6.28943	Q8	1
chr5	181160515	181160677	HO_100830	14.0369	Q5	2
chr5	181161181	181161868	HO_100831	585.404	Q1	15
chr5	181161984	181162114	HO_100832	12.7125	Q6	1
chr5	181162455	181162992	HO_100833	19.9409	Q4	2
chr5	181170109	181170245	HO_100834	5.96722	Q9	1
chr5	181173067	181173727	HO_100835	29.3839	Q3	2
chr5	181173999	181174604	HO_100836	25.37	Q4	1
chr5	181179518	181179709	HO_100837	7.56851	Q8	1
chr5	181182222	181182624	HO_100838	17.6842	Q4	2
chr5	181182749	181183411	HO_100839	62.1784	Q2	8
chr1	61297440	61298051	HO_10084	73.8892	Q2	1
chr5	181187343	181187475	HO_100840	4.54226	Q9	1
chr5	181188487	181188698	HO_100841	19.0663	Q4	1
chr5	181188958	181189135	HO_100842	8.28613	Q7	2
chr5	181189776	181190353	HO_100843	38.7757	Q3	2
chr5	181190364	181190655	HO_100844	17.2683	Q5	2
chr5	181192065	181192593	HO_100845	243.709	Q1	15
chr5	181192670	181192967	HO_100846	84.8212	Q2	7
chr5	181193686	181193886	HO_100847	30.9862	Q3	2
chr5	181194800	181195275	HO_100848	58.6391	Q2	4
chr5	181195540	181196172	HO_100849	143.939	Q1	8
chr1	61310541	61310726	HO_10085	7.78116	Q8	1
chr5	181203337	181203476	HO_100850	7.62871	Q8	1
chr5	181203690	181204515	HO_100851	72.4448	Q2	5
chr5	181205623	181207123	HO_100852	936.838	Q1	18
chr5	181207472	181207757	HO_100853	28.0431	Q3	3
chr5	181222228	181222556	HO_100854	9.99084	Q7	1
chr5	181222681	181222897	HO_100855	9.71228	Q7	1
chr5	181223540	181223886	HO_100856	26.4337	Q3	4
chr5	181224157	181224612	HO_100857	128.521	Q1	9
chr5	181224691	181224975	HO_100858	29.5201	Q3	3
chr5	181225145	181225280	HO_100859	7.3948	Q8	1
chr1	61313391	61313621	HO_10086	26.4857	Q3	7
chr5	181229854	181229994	HO_100860	15.9261	Q5	3
chr5	181233090	181233540	HO_100861	34.8371	Q3	3
chr5	181233998	181234181	HO_100862	26.5704	Q3	2
chr5	181234599	181234991	HO_100863	17.2925	Q5	1
chr5	181243115	181243200	HO_100864	13.4366	Q5	1
chr5	181245489	181245879	HO_100865	72.3596	Q2	5
chr5	181246284	181246374	HO_100866	15.4732	Q5	3
chr5	181246633	181246791	HO_100867	15.7894	Q5	2
chr5	181254753	181254875	HO_100868	9.03187	Q7	1
chr5	181259695	181260056	HO_100869	39.6981	Q3	4
chr1	61357118	61357254	HO_10087	9.38365	Q7	1
chr5	181260283	181260672	HO_100870	100.361	Q1	5
chr5	181262544	181263128	HO_100871	70.2545	Q2	7
chr5	181270503	181270669	HO_100872	9.66802	Q7	2
chr5	181273136	181273456	HO_100873	24.7578	Q4	3
chr5	181278623	181278867	HO_100874	21.0553	Q4	3
chr5	181279741	181283737	HO_100875	3324.52	Q1	17
chr5	181284322	181284411	HO_100876	4.6384	Q9	1
chr5	181285911	181286439	HO_100877	70.9801	Q2	4
chr5	181296613	181297357	HO_100878	213.56	Q1	7
chr5	181308636	181308776	HO_100879	6.79715	Q8	1
chr1	61391863	61392126	HO_10088	15.0485	Q5	3
chr5	181320650	181320842	HO_100880	30.3371	Q3	4
chr5	181323979	181324664	HO_100881	98.9604	Q1	6
chr5	181324759	181324963	HO_100882	14.1888	Q5	1
chr5	181325267	181326526	HO_100883	191.134	Q1	12
chr5	181326839	181327293	HO_100884	57.0274	Q2	5
chr5	181329390	181329987	HO_100885	19.0309	Q4	1
chr5	181346111	181346340	HO_100886	11.9979	Q6	3
chr5	181360060	181360265	HO_100887	11.3006	Q6	2
chr5	181383889	181386295	HO_100888	561.18	Q1	12
chr5	181403725	181403893	HO_100889	4.43292	Q10	1
chr1	61392798	61393105	HO_10089	15.4129	Q5	3
chr5	181436203	181436712	HO_100890	82.6441	Q2	13
chr5	181436858	181437016	HO_100891	15.1133	Q5	1
chr5	181445007	181445112	HO_100892	10.4093	Q6	2
chr5	181445190	181445681	HO_100893	99.9394	Q1	15
chr5	181455379	181455535	HO_100894	6.93168	Q8	3
chr5	181458961	181459328	HO_100895	11.0827	Q6	2
chr5	181459855	181460175	HO_100896	6.84512	Q8	1
chr6	62966	63418	HO_100897	168.742	Q1	11
chr6	63421	63655	HO_100898	28.8713	Q3	5
chr6	88531	90249	HO_100899	526.852	Q1	11
chr1	2493796	2494280	HO_1009	141.742	Q1	4
chr1	61403750	61404220	HO_10090	20.5622	Q4	2
chr6	127800	127964	HO_100900	7.31793	Q8	1
chr6	147438	147912	HO_100901	34.7324	Q3	6
chr6	149096	149433	HO_100902	71.936	Q2	7
chr6	178135	178815	HO_100903	104.832	Q1	5
chr6	180365	180511	HO_100904	22.6665	Q4	3
chr6	180624	180807	HO_100905	29.9723	Q3	2
chr6	193223	193449	HO_100906	40.8124	Q3	5
chr6	219758	219913	HO_100907	13.2985	Q5	2
chr6	255131	255464	HO_100908	21.3232	Q4	3
chr6	280891	281128	HO_100909	8.41382	Q7	1
chr1	61404384	61404623	HO_10091	4.78226	Q9	1
chr6	288191	288328	HO_100910	7.16971	Q8	1
chr6	290595	290836	HO_100911	17.9746	Q4	2
chr6	291279	291881	HO_100912	66.7786	Q2	4
chr6	292791	293228	HO_100913	72.024	Q2	5
chr6	293568	293711	HO_100914	17.8648	Q4	2
chr6	297808	297899	HO_100915	8.20817	Q7	1
chr6	302807	302986	HO_100916	6.12263	Q9	1
chr6	303271	303418	HO_100917	7.99737	Q8	1
chr6	303518	303661	HO_100918	9.13231	Q7	1
chr6	304474	304604	HO_100919	12.2995	Q6	2
chr1	61407574	61407928	HO_10092	32.7254	Q3	1
chr6	309609	309916	HO_100920	26.7244	Q3	4
chr6	312530	312638	HO_100921	7.51594	Q8	3
chr6	321062	321206	HO_100922	63.1139	Q2	6
chr6	325097	326701	HO_100923	619.863	Q1	12
chr6	327563	327713	HO_100924	12.7069	Q6	1
chr6	327815	328001	HO_100925	10.9737	Q6	1
chr6	331874	332020	HO_100926	9.29226	Q7	1
chr6	332908	333150	HO_100927	21.74	Q4	4
chr6	340825	340956	HO_100928	4.58821	Q9	1
chr6	349008	349928	HO_100929	288.624	Q1	11
chr1	61411780	61411944	HO_10093	8.10185	Q7	1
chr6	354010	354348	HO_100930	54.142	Q2	4
chr6	355049	355395	HO_100931	26.3748	Q3	2
chr6	357237	357401	HO_100932	14.6589	Q5	3
chr6	359325	359878	HO_100933	209.909	Q1	9
chr6	366722	366843	HO_100934	7.73692	Q8	2
chr6	368348	368460	HO_100935	12.726	Q6	1
chr6	369889	370015	HO_100936	4.36738	Q10	1
chr6	375060	375380	HO_100937	22.6257	Q4	1
chr6	377126	377354	HO_100938	25.8451	Q3	3
chr6	377433	377608	HO_100939	11.6392	Q6	2
chr1	61419478	61419658	HO_10094	7.22533	Q8	1
chr6	381024	381194	HO_100940	14.1864	Q5	2
chr6	382205	382306	HO_100941	5.69043	Q9	1
chr6	390427	390666	HO_100942	26.3231	Q3	6
chr6	390913	391475	HO_100943	277.839	Q1	14
chr6	391711	391955	HO_100944	17.0023	Q5	2
chr6	392075	392258	HO_100945	29.1484	Q3	3
chr6	392637	392885	HO_100946	43.0214	Q2	4
chr6	393177	393372	HO_100947	35.9923	Q3	3
chr6	393590	394246	HO_100948	209.727	Q1	8
chr6	395013	395117	HO_100949	7.25033	Q8	1
chr1	61437169	61437336	HO_10095	5.64159	Q9	1
chr6	396693	397014	HO_100950	27.9991	Q3	2
chr6	417748	417838	HO_100951	5.4663	Q9	1
chr6	418551	419497	HO_100952	321.867	Q1	15
chr6	423354	423556	HO_100953	9.58481	Q7	1
chr6	423677	423821	HO_100954	10.966	Q6	1
chr6	423963	424251	HO_100955	22.2972	Q4	2
chr6	424822	425097	HO_100956	37.6935	Q3	6
chr6	425180	425931	HO_100957	112.771	Q1	6
chr6	426755	426913	HO_100958	6.8662	Q8	1
chr6	427528	427994	HO_100959	32.6292	Q3	2
chr1	61438098	61438303	HO_10096	3.86782	Q10	1
chr6	428108	429113	HO_100960	78.1535	Q2	2
chr6	434496	435506	HO_100961	90.9717	Q2	3
chr6	436069	436741	HO_100962	99.4054	Q1	5
chr6	436813	437022	HO_100963	14.2914	Q5	2
chr6	439798	440911	HO_100964	592.689	Q1	15
chr6	448216	449057	HO_100965	72.2253	Q2	5
chr6	449288	449907	HO_100966	62.8793	Q2	3
chr6	457300	457975	HO_100967	111.797	Q1	12
chr6	461975	462090	HO_100968	3.22142	Q10	1
chr6	463482	463704	HO_100969	12.2015	Q6	2
chr1	61438398	61438734	HO_10097	8.43854	Q7	1
chr6	468993	469261	HO_100970	21.8393	Q4	1
chr6	469456	469608	HO_100971	10.183	Q7	1
chr6	477711	477873	HO_100972	4.25448	Q10	1
chr6	482650	482884	HO_100973	6.82292	Q8	3
chr6	507038	507326	HO_100974	12.0708	Q6	1
chr6	516117	516365	HO_100975	6.36292	Q8	1
chr6	519084	519571	HO_100976	15.1068	Q5	1
chr6	519829	521626	HO_100977	234.17	Q1	9
chr6	528808	529091	HO_100978	29.8226	Q3	3
chr6	534594	534734	HO_100979	4.48928	Q10	1
chr1	61443161	61443394	HO_10098	13.9288	Q5	2
chr6	556188	556384	HO_100980	14.1808	Q5	3
chr6	557731	557928	HO_100981	13.9001	Q5	3
chr6	568167	568257	HO_100982	8.94539	Q7	1
chr6	577660	577952	HO_100983	7.61368	Q8	1
chr6	589410	589591	HO_100984	3.3468	Q10	1
chr6	604148	604481	HO_100985	16.7965	Q5	3
chr6	604543	604747	HO_100986	9.59657	Q7	2
chr6	607159	607279	HO_100987	14.9067	Q5	3
chr6	613134	613456	HO_100988	8.80121	Q7	1
chr6	652966	653172	HO_100989	12.802	Q6	4
chr1	61463006	61463323	HO_10099	8.68253	Q7	1
chr6	653773	654087	HO_100990	10.2543	Q6	1
chr6	654294	654729	HO_100991	38.9747	Q3	5
chr6	656108	656424	HO_100992	21.6206	Q4	3
chr6	659349	659589	HO_100993	15.9101	Q5	2
chr6	660014	660119	HO_100994	6.5648	Q8	1
chr6	661754	662078	HO_100995	8.55474	Q7	3
chr6	663047	663287	HO_100996	8.00238	Q8	2
chr6	668941	669139	HO_100997	4.88078	Q9	1
chr6	679327	679444	HO_100998	3.7223	Q10	1
chr6	688415	688658	HO_100999	21.4291	Q4	2
chr1	850418	850549	HO_101	10.6873	Q6	1
chr1	2495826	2496200	HO_1010	24.2196	Q4	3
chr1	61468021	61468256	HO_10100	14.4727	Q5	2
chr6	693203	694267	HO_101000	588.842	Q1	18
chr6	695056	695679	HO_101001	135.96	Q1	10
chr6	696069	696227	HO_101002	19.7816	Q4	3
chr6	696263	696508	HO_101003	30.0969	Q3	3
chr6	707034	707170	HO_101004	19.9599	Q4	3
chr6	710654	710823	HO_101005	7.88045	Q8	1
chr6	711308	711500	HO_101006	7.79311	Q8	1
chr6	720361	720513	HO_101007	22.2319	Q4	2
chr6	727292	727643	HO_101008	44.0363	Q2	6
chr6	776950	777363	HO_101009	37.6796	Q3	2
chr1	61473903	61474154	HO_10101	18.774	Q4	5
chr6	784130	784487	HO_101010	29.1782	Q3	1
chr6	785729	785886	HO_101011	7.27224	Q8	1
chr6	786108	786520	HO_101012	233.922	Q1	17
chr6	786660	787138	HO_101013	139.554	Q1	12
chr6	816683	816781	HO_101014	10.516	Q6	1
chr6	833691	833792	HO_101015	5.89023	Q9	1
chr6	833900	834356	HO_101016	40.3406	Q3	7
chr6	842594	842896	HO_101017	6.23658	Q8	1
chr6	849474	849638	HO_101018	14.2214	Q5	2
chr6	850018	850286	HO_101019	11.231	Q6	2
chr1	61484556	61485081	HO_10102	41.4331	Q3	5
chr6	888833	889121	HO_101020	12.8636	Q6	1
chr6	909159	909637	HO_101021	22.8474	Q4	2
chr6	910528	910665	HO_101022	5.88518	Q9	1
chr6	913269	913430	HO_101023	8.72998	Q7	2
chr6	919056	919275	HO_101024	7.0157	Q8	1
chr6	966273	966403	HO_101025	17.8668	Q4	2
chr6	984776	984946	HO_101026	11.4816	Q6	2
chr6	1003002	1003958	HO_101027	143.932	Q1	9
chr6	1004139	1004297	HO_101028	7.10453	Q8	1
chr6	1004947	1005172	HO_101029	6.65852	Q8	1
chr1	61492836	61493635	HO_10103	28.8784	Q3	1
chr6	1055573	1055701	HO_101030	4.17696	Q10	1
chr6	1068971	1069368	HO_101031	55.7719	Q2	3
chr6	1077823	1078058	HO_101032	23.2174	Q4	1
chr6	1082501	1082713	HO_101033	6.59322	Q8	1
chr6	1118867	1119073	HO_101034	8.62723	Q7	1
chr6	1137769	1138267	HO_101035	9.54804	Q7	1
chr6	1138372	1138473	HO_101036	3.55404	Q10	1
chr6	1146357	1146466	HO_101037	4.08768	Q10	2
chr6	1146540	1146634	HO_101038	4.09357	Q10	1
chr6	1150658	1150942	HO_101039	5.77656	Q9	1
chr1	61502656	61502832	HO_10104	10.0741	Q7	2
chr6	1184917	1184998	HO_101040	3.59236	Q10	1
chr6	1187197	1187388	HO_101041	14.8245	Q5	3
chr6	1193369	1193772	HO_101042	18.7857	Q4	1
chr6	1197870	1198074	HO_101043	11.285	Q6	2
chr6	1205050	1205843	HO_101044	150.824	Q1	8
chr6	1210650	1210970	HO_101045	31.1074	Q3	7
chr6	1211303	1211464	HO_101046	12.0526	Q6	3
chr6	1224136	1224492	HO_101047	25.1473	Q4	1
chr6	1226604	1227083	HO_101048	91.7562	Q2	4
chr6	1251379	1251561	HO_101049	4.22794	Q10	1
chr1	61506331	61506563	HO_10105	4.10764	Q10	1
chr6	1294256	1294458	HO_101050	7.9869	Q8	2
chr6	1311226	1311711	HO_101051	79.2573	Q2	7
chr6	1312225	1312733	HO_101052	98.6619	Q1	6
chr6	1313008	1313342	HO_101053	39.9692	Q3	3
chr6	1315564	1316660	HO_101054	212.181	Q1	7
chr6	1317359	1317618	HO_101055	57.2791	Q2	5
chr6	1317767	1318766	HO_101056	154.559	Q1	9
chr6	1340533	1340683	HO_101057	6.9033	Q8	1
chr6	1365973	1366588	HO_101058	23.7032	Q4	2
chr6	1378004	1378203	HO_101059	11.1749	Q6	1
chr1	61507282	61507595	HO_10106	21.5352	Q4	1
chr6	1378448	1378644	HO_101060	9.73705	Q7	1
chr6	1379122	1379403	HO_101061	7.61822	Q8	1
chr6	1382106	1383467	HO_101062	174.929	Q1	6
chr6	1383785	1384019	HO_101063	15.2735	Q5	1
chr6	1384359	1384795	HO_101064	214.138	Q1	8
chr6	1384900	1385750	HO_101065	95.6446	Q2	5
chr6	1386887	1387936	HO_101066	303.681	Q1	15
chr6	1388177	1389109	HO_101067	126.43	Q1	4
chr6	1389200	1389482	HO_101068	83.8566	Q2	9
chr6	1390261	1390433	HO_101069	20.508	Q4	1
chr1	61513246	61513362	HO_10107	5.17989	Q9	1
chr6	1391208	1392772	HO_101070	569.826	Q1	15
chr6	1393996	1394750	HO_101071	37.1852	Q3	2
chr6	1398783	1399334	HO_101072	17.3788	Q5	2
chr6	1402696	1402968	HO_101073	22.03	Q4	2
chr6	1403363	1404117	HO_101074	67.6468	Q2	8
chr6	1422943	1423208	HO_101075	11.1864	Q6	1
chr6	1424642	1424862	HO_101076	10.7121	Q6	1
chr6	1431622	1431749	HO_101077	4.56799	Q9	2
chr6	1431843	1432033	HO_101078	6.72084	Q8	1
chr6	1437450	1438081	HO_101079	190.781	Q1	13
chr1	61513452	61513557	HO_10108	3.48445	Q10	1
chr6	1438290	1438695	HO_101080	92.8098	Q2	11
chr6	1453103	1453553	HO_101081	56.2709	Q2	1
chr6	1456378	1456599	HO_101082	16.7662	Q5	1
chr6	1459803	1459992	HO_101083	4.20545	Q10	1
chr6	1463448	1463580	HO_101084	3.47143	Q10	1
chr6	1478367	1478890	HO_101085	78.1566	Q2	8
chr6	1481884	1482584	HO_101086	119.862	Q1	1
chr6	1482594	1482952	HO_101087	21.0801	Q4	2
chr6	1498646	1498788	HO_101088	14.17	Q5	1
chr6	1502226	1502323	HO_101089	13.385	Q5	1
chr1	61532231	61532566	HO_10109	15.1203	Q5	1
chr6	1514120	1515276	HO_101090	86.6265	Q2	5
chr6	1520424	1520566	HO_101091	6.61184	Q8	1
chr6	1522433	1522632	HO_101092	9.09261	Q7	1
chr6	1523417	1523865	HO_101093	15.0332	Q5	3
chr6	1524226	1525161	HO_101094	91.7923	Q2	3
chr6	1525927	1526309	HO_101095	16.7243	Q5	2
chr6	1526898	1527261	HO_101096	12.0402	Q6	1
chr6	1533835	1534660	HO_101097	41.5316	Q3	5
chr6	1534738	1534964	HO_101098	11.5852	Q6	3
chr6	1540085	1540212	HO_101099	12.2435	Q6	3
chr1	2496296	2496420	HO_1011	9.86477	Q7	2
chr1	61536772	61537043	HO_10110	21.9669	Q4	1
chr6	1542748	1543159	HO_101100	84.5747	Q2	9
chr6	1544302	1544663	HO_101101	21.4078	Q4	3
chr6	1554081	1554599	HO_101102	50.0447	Q2	5
chr6	1566646	1566806	HO_101103	3.72774	Q10	1
chr6	1567615	1568085	HO_101104	55.8275	Q2	1
chr6	1587185	1587398	HO_101105	41.2604	Q3	4
chr6	1592254	1592431	HO_101106	9.29912	Q7	2
chr6	1594387	1594535	HO_101107	15.8035	Q5	2
chr6	1594848	1594996	HO_101108	11.3617	Q6	1
chr6	1595635	1595778	HO_101109	8.60577	Q7	1
chr1	61543964	61544117	HO_10111	7.44801	Q8	2
chr6	1595939	1596177	HO_101110	7.96813	Q8	1
chr6	1596931	1597370	HO_101111	44.0807	Q2	5
chr6	1597485	1597621	HO_101112	9.54924	Q7	1
chr6	1599449	1599686	HO_101113	8.78492	Q7	1
chr6	1600812	1600988	HO_101114	8.46663	Q7	1
chr6	1601164	1601361	HO_101115	8.17649	Q7	1
chr6	1601974	1602845	HO_101116	94.1885	Q2	3
chr6	1603220	1604398	HO_101117	172.111	Q1	7
chr6	1605443	1606532	HO_101118	105.878	Q1	6
chr6	1606678	1607019	HO_101119	17.7663	Q4	2
chr1	61545504	61545627	HO_10112	4.17162	Q10	1
chr6	1607677	1608165	HO_101120	30.3997	Q3	3
chr6	1608411	1608966	HO_101121	103.93	Q1	5
chr6	1609185	1609451	HO_101122	26.9102	Q3	3
chr6	1610620	1611051	HO_101123	102.424	Q1	9
chr6	1611931	1612486	HO_101124	64.4083	Q2	7
chr6	1613663	1613958	HO_101125	26.5846	Q3	5
chr6	1614072	1614269	HO_101126	14.0933	Q5	1
chr6	1614521	1614723	HO_101127	10.2355	Q6	1
chr6	1614865	1615036	HO_101128	11.2304	Q6	1
chr6	1615523	1616222	HO_101129	33.2838	Q3	3
chr1	61545768	61545861	HO_10113	4.14583	Q10	1
chr6	1616418	1616811	HO_101130	13.202	Q5	1
chr6	1617154	1617522	HO_101131	22.1634	Q4	1
chr6	1617706	1618231	HO_101132	23.2609	Q4	1
chr6	1618467	1618953	HO_101133	41.1322	Q3	1
chr6	1619159	1619816	HO_101134	30.2972	Q3	1
chr6	1620548	1620720	HO_101135	14.3269	Q5	1
chr6	1620832	1621420	HO_101136	57.8027	Q2	5
chr6	1623557	1623832	HO_101137	9.3667	Q7	1
chr6	1653648	1653742	HO_101138	6.44617	Q8	1
chr6	1677198	1677380	HO_101139	9.46041	Q7	2
chr1	61545944	61546046	HO_10114	3.74753	Q10	1
chr6	1700582	1701198	HO_101140	15.0751	Q5	2
chr6	1704291	1704870	HO_101141	617.386	Q1	16
chr6	1705054	1705245	HO_101142	27.5418	Q3	5
chr6	1705325	1705610	HO_101143	16.7006	Q5	1
chr6	1735446	1735608	HO_101144	22.9701	Q4	3
chr6	1747066	1747234	HO_101145	16.1287	Q5	3
chr6	1752912	1753085	HO_101146	6.23165	Q8	1
chr6	1753566	1753811	HO_101147	11.9523	Q6	3
chr6	1781315	1781521	HO_101148	18.5004	Q4	3
chr6	1860665	1860816	HO_101149	4.91349	Q9	1
chr1	61546221	61546533	HO_10115	10.0972	Q7	3
chr6	1890133	1890361	HO_101150	5.63296	Q9	1
chr6	1898449	1898795	HO_101151	17.4552	Q5	1
chr6	1916455	1916598	HO_101152	14.2702	Q5	3
chr6	1966767	1967228	HO_101153	44.6409	Q2	7
chr6	1970498	1970877	HO_101154	32.0181	Q3	1
chr6	1981769	1981909	HO_101155	3.07958	Q10	1
chr6	1982359	1982616	HO_101156	9.86653	Q7	1
chr6	1982986	1983141	HO_101157	4.81154	Q9	1
chr6	2027139	2027417	HO_101158	5.00076	Q9	1
chr6	2043912	2044252	HO_101159	7.2967	Q8	1
chr1	61546685	61547113	HO_10116	10.4456	Q6	2
chr6	2058553	2059145	HO_101160	28.1123	Q3	1
chr6	2064519	2064889	HO_101161	26.2062	Q3	1
chr6	2065901	2066013	HO_101162	5.91849	Q9	1
chr6	2068968	2069102	HO_101163	7.94009	Q8	2
chr6	2070662	2071164	HO_101164	22.5428	Q4	1
chr6	2073492	2073740	HO_101165	7.25459	Q8	1
chr6	2077333	2077663	HO_101166	8.60557	Q7	2
chr6	2088591	2088939	HO_101167	21.6284	Q4	1
chr6	2113449	2113642	HO_101168	7.89064	Q8	1
chr6	2128510	2129342	HO_101169	28.8416	Q3	1
chr1	61549768	61550162	HO_10117	7.39287	Q8	1
chr6	2129798	2130027	HO_101170	6.5347	Q8	1
chr6	2144565	2144968	HO_101171	17.5162	Q5	1
chr6	2147301	2147992	HO_101172	55.0793	Q2	1
chr6	2149679	2149912	HO_101173	4.04273	Q10	1
chr6	2163661	2163814	HO_101174	7.91809	Q8	1
chr6	2164543	2164861	HO_101175	8.51078	Q7	1
chr6	2167715	2167891	HO_101176	6.7564	Q8	2
chr6	2168153	2168374	HO_101177	4.7123	Q9	1
chr6	2173442	2173872	HO_101178	12.7587	Q6	2
chr6	2188790	2189491	HO_101179	40.2576	Q3	2
chr1	61553842	61554158	HO_10118	10.0982	Q7	1
chr6	2189681	2190046	HO_101180	29.3625	Q3	1
chr6	2190459	2190716	HO_101181	13.4644	Q5	2
chr6	2190862	2191166	HO_101182	8.52415	Q7	2
chr6	2191629	2192405	HO_101183	30.0876	Q3	2
chr6	2192473	2193276	HO_101184	19.763	Q4	1
chr6	2200278	2202311	HO_101185	165.812	Q1	8
chr6	2217681	2217795	HO_101186	7.56089	Q8	3
chr6	2217998	2218266	HO_101187	12.524	Q6	2
chr6	2220186	2220330	HO_101188	4.51931	Q9	1
chr6	2244431	2245248	HO_101189	43.1528	Q2	3
chr1	61561782	61562155	HO_10119	8.11246	Q7	1
chr6	2245825	2246900	HO_101190	251.943	Q1	7
chr6	2247618	2247917	HO_101191	9.68515	Q7	1
chr6	2254972	2255108	HO_101192	2.42528	Q10	1
chr6	2255300	2255482	HO_101193	4.09496	Q10	1
chr6	2257770	2258143	HO_101194	18.4682	Q4	2
chr6	2258209	2258526	HO_101195	6.94655	Q8	1
chr6	2261255	2261506	HO_101196	7.85675	Q8	1
chr6	2267978	2268113	HO_101197	11.9608	Q6	2
chr6	2272265	2272492	HO_101198	10.7033	Q6	1
chr6	2289298	2289398	HO_101199	4.34004	Q10	1
chr1	2497307	2498391	HO_1012	71.8196	Q2	4
chr1	61563698	61563864	HO_10120	2.84929	Q10	1
chr6	2303463	2303606	HO_101200	25.5079	Q4	5
chr6	2314638	2315059	HO_101201	21.2059	Q4	1
chr6	2341376	2341613	HO_101202	3.3842	Q10	1
chr6	2344773	2345020	HO_101203	18.653	Q4	1
chr6	2353445	2354001	HO_101204	33.5589	Q3	1
chr6	2358449	2358854	HO_101205	55.1283	Q2	5
chr6	2360833	2361281	HO_101206	12.5352	Q6	1
chr6	2374667	2374829	HO_101207	4.58211	Q9	1
chr6	2374941	2375065	HO_101208	4.45092	Q10	1
chr6	2376001	2376557	HO_101209	88.044	Q2	4
chr1	61574975	61575055	HO_10121	5.91204	Q9	1
chr6	2400976	2401317	HO_101210	56.671	Q2	1
chr6	2404273	2404452	HO_101211	11.0913	Q6	1
chr6	2405728	2405942	HO_101212	5.93008	Q9	1
chr6	2427913	2429901	HO_101213	592.95	Q1	15
chr6	2440010	2440336	HO_101214	16.4339	Q5	1
chr6	2451890	2451985	HO_101215	5.3327	Q9	1
chr6	2462384	2462548	HO_101216	6.18155	Q8	1
chr6	2466789	2467062	HO_101217	30.1328	Q3	4
chr6	2468009	2468439	HO_101218	91.6475	Q2	9
chr6	2469040	2469747	HO_101219	76.6753	Q2	5
chr1	61595057	61595335	HO_10122	9.89915	Q7	2
chr6	2487786	2487904	HO_101220	4.81055	Q9	1
chr6	2491270	2491748	HO_101221	97.6286	Q1	2
chr6	2491906	2492244	HO_101222	8.38721	Q7	1
chr6	2504034	2505354	HO_101223	213.39	Q1	16
chr6	2506688	2506946	HO_101224	11.0652	Q6	1
chr6	2510410	2510646	HO_101225	22.53	Q4	2
chr6	2534949	2535063	HO_101226	8.93742	Q7	1
chr6	2538219	2538554	HO_101227	11.3653	Q6	2
chr6	2538832	2539360	HO_101228	62.8008	Q2	3
chr6	2571230	2571495	HO_101229	19.155	Q4	4
chr1	61602874	61603103	HO_10123	11.9461	Q6	1
chr6	2583934	2584076	HO_101230	4.15675	Q10	1
chr6	2584838	2584920	HO_101231	2.97334	Q10	1
chr6	2633268	2633608	HO_101232	19.3186	Q4	2
chr6	2639435	2639603	HO_101233	20.8979	Q4	2
chr6	2643376	2643711	HO_101234	16.8805	Q5	2
chr6	2646403	2647187	HO_101235	102.68	Q1	11
chr6	2658740	2659167	HO_101236	17.9745	Q4	1
chr6	2664981	2665456	HO_101237	11.3321	Q6	1
chr6	2692663	2693047	HO_101238	6.93761	Q8	1
chr6	2694473	2695040	HO_101239	245.975	Q1	11
chr1	61606341	61606776	HO_10124	16.7452	Q5	2
chr6	2716873	2717210	HO_101240	12.7788	Q6	1
chr6	2738042	2738828	HO_101241	58.8678	Q2	7
chr6	2743920	2744060	HO_101242	16.2097	Q5	2
chr6	2762941	2763080	HO_101243	14.9555	Q5	2
chr6	2763743	2764140	HO_101244	16.932	Q5	2
chr6	2764540	2765076	HO_101245	58.3581	Q2	7
chr6	2766253	2766809	HO_101246	183.562	Q1	13
chr6	2767076	2767556	HO_101247	98.0214	Q1	8
chr6	2768146	2768664	HO_101248	164.606	Q1	2
chr6	2775099	2775474	HO_101249	12.7294	Q6	1
chr1	61616676	61617000	HO_10125	14.8459	Q5	3
chr6	2787317	2787961	HO_101250	78.2589	Q2	9
chr6	2793674	2793766	HO_101251	2.83666	Q10	1
chr6	2812303	2812425	HO_101252	9.51813	Q7	1
chr6	2817485	2817831	HO_101253	18.8847	Q4	4
chr6	2824357	2824438	HO_101254	12.0244	Q6	3
chr6	2824596	2824726	HO_101255	8.1377	Q7	1
chr6	2833917	2834459	HO_101256	80.5821	Q2	9
chr6	2841062	2841569	HO_101257	15.1526	Q5	1
chr6	2841962	2842941	HO_101258	67.1948	Q2	2
chr6	2852852	2853374	HO_101259	300.076	Q1	15
chr1	61623473	61623793	HO_10126	23.4533	Q4	1
chr6	2860499	2861007	HO_101260	54.2907	Q2	4
chr6	2861094	2861456	HO_101261	27.2471	Q3	2
chr6	2865100	2865271	HO_101262	8.36536	Q7	1
chr6	2873158	2873292	HO_101263	12.0535	Q6	1
chr6	2873294	2873533	HO_101264	18.869	Q4	2
chr6	2874222	2875377	HO_101265	118.94	Q1	5
chr6	2875557	2875996	HO_101266	63.0818	Q2	6
chr6	2876233	2877059	HO_101267	64.7702	Q2	2
chr6	2877603	2877694	HO_101268	11.4605	Q6	2
chr6	2880542	2880705	HO_101269	8.94039	Q7	2
chr1	61642816	61643047	HO_10127	3.88415	Q10	1
chr6	2901336	2902287	HO_101270	209.792	Q1	9
chr6	2902446	2903208	HO_101271	41.4915	Q3	3
chr6	2903586	2904370	HO_101272	73.1877	Q2	5
chr6	2918482	2918688	HO_101273	11.9054	Q6	1
chr6	2919389	2919797	HO_101274	28.5595	Q3	4
chr6	2920562	2921091	HO_101275	85.7664	Q2	9
chr6	2938594	2939181	HO_101276	52.8598	Q2	4
chr6	2939825	2940721	HO_101277	78.8071	Q2	4
chr6	2941895	2942145	HO_101278	14.0773	Q5	1
chr6	2947286	2947641	HO_101279	27.5085	Q3	1
chr1	61644094	61644861	HO_10128	129.02	Q1	2
chr6	2968678	2968936	HO_101280	7.80313	Q8	1
chr6	2970175	2971026	HO_101281	81.5503	Q2	6
chr6	2971731	2972632	HO_101282	40.1565	Q3	2
chr6	2972660	2973129	HO_101283	26.0736	Q3	4
chr6	2982914	2983117	HO_101284	11.0794	Q6	1
chr6	2985926	2986011	HO_101285	7.04688	Q8	1
chr6	2987169	2987336	HO_101286	6.93101	Q8	1
chr6	2987414	2987718	HO_101287	24.74	Q4	3
chr6	2988157	2988572	HO_101288	50.305	Q2	8
chr6	2988712	2988849	HO_101289	9.79429	Q7	2
chr1	61657048	61657271	HO_10129	7.87376	Q8	1
chr6	2989597	2989785	HO_101290	12.388	Q6	2
chr6	2992459	2992614	HO_101291	10.9071	Q6	2
chr6	2998776	2999135	HO_101292	33.9119	Q3	2
chr6	2999300	2999502	HO_101293	12.8728	Q6	1
chr6	3000000	3000429	HO_101294	42.6735	Q3	4
chr6	3000948	3001168	HO_101295	17.9009	Q4	1
chr6	3001214	3001459	HO_101296	16.2718	Q5	1
chr6	3001556	3001746	HO_101297	16.5741	Q5	1
chr6	3001836	3002066	HO_101298	20.4478	Q4	2
chr6	3014071	3014231	HO_101299	12.2034	Q6	3
chr1	2499382	2500082	HO_1013	62.4083	Q2	4
chr1	61670388	61671094	HO_10130	73.4211	Q2	1
chr6	3019425	3019805	HO_101300	43.0972	Q2	2
chr6	3023421	3023520	HO_101301	5.06471	Q9	1
chr6	3027084	3027557	HO_101302	39.0703	Q3	2
chr6	3028116	3028579	HO_101303	37.7952	Q3	4
chr6	3041903	3042114	HO_101304	10.0047	Q7	1
chr6	3052615	3052799	HO_101305	10.8205	Q6	1
chr6	3052866	3053589	HO_101306	188.565	Q1	9
chr6	3054018	3054440	HO_101307	25.0333	Q4	1
chr6	3054594	3055023	HO_101308	48.1173	Q2	2
chr6	3056695	3056857	HO_101309	13.9023	Q5	3
chr1	61684068	61684305	HO_10131	4.67617	Q9	1
chr6	3062600	3062804	HO_101310	9.12475	Q7	1
chr6	3062887	3063658	HO_101311	60.83	Q2	5
chr6	3064075	3064219	HO_101312	8.34543	Q7	1
chr6	3064312	3064531	HO_101313	40.466	Q3	4
chr6	3064624	3065007	HO_101314	153.819	Q1	11
chr6	3065310	3066203	HO_101315	154.917	Q1	12
chr6	3067522	3067811	HO_101316	26.4282	Q3	3
chr6	3067921	3068384	HO_101317	49.9846	Q2	5
chr6	3069258	3070084	HO_101318	159.314	Q1	13
chr6	3070569	3070893	HO_101319	14.6715	Q5	1
chr1	61700440	61700602	HO_10132	5.65035	Q9	1
chr6	3071670	3072036	HO_101320	17.1911	Q5	1
chr6	3077102	3077356	HO_101321	32.2151	Q3	3
chr6	3079875	3080225	HO_101322	14.7697	Q5	1
chr6	3088502	3088758	HO_101323	23.2112	Q4	2
chr6	3088876	3089031	HO_101324	7.77305	Q8	1
chr6	3090234	3090777	HO_101325	39.4686	Q3	3
chr6	3105190	3105290	HO_101326	5.27954	Q9	1
chr6	3117555	3117771	HO_101327	7.38147	Q8	1
chr6	3118011	3118340	HO_101328	23.1891	Q4	3
chr6	3118502	3118745	HO_101329	7.23587	Q8	1
chr1	61701698	61701919	HO_10133	15.8779	Q5	5
chr6	3119039	3119332	HO_101330	24.7721	Q4	2
chr6	3128515	3128608	HO_101331	9.72949	Q7	2
chr6	3131218	3131366	HO_101332	9.90969	Q7	2
chr6	3132010	3132459	HO_101333	33.6334	Q3	2
chr6	3144941	3145275	HO_101334	22.5346	Q4	5
chr6	3145554	3145694	HO_101335	13.931	Q5	5
chr6	3145845	3146003	HO_101336	10.9588	Q6	4
chr6	3146327	3147063	HO_101337	71.1636	Q2	8
chr6	3149091	3149318	HO_101338	12.1916	Q6	1
chr6	3154480	3154621	HO_101339	6.49342	Q8	1
chr1	61720737	61721051	HO_10134	6.68545	Q8	1
chr6	3155597	3157269	HO_101340	244.172	Q1	8
chr6	3157922	3159112	HO_101341	352.979	Q1	17
chr6	3159326	3159737	HO_101342	46.4122	Q2	4
chr6	3162108	3162693	HO_101343	66.9098	Q2	8
chr6	3168600	3170480	HO_101344	566.208	Q1	6
chr6	3171398	3171640	HO_101345	15.1687	Q5	2
chr6	3171738	3172228	HO_101346	17.4684	Q5	1
chr6	3173239	3173338	HO_101347	16.8486	Q5	2
chr6	3175706	3175839	HO_101348	5.22737	Q9	1
chr6	3179471	3179741	HO_101349	49.0292	Q2	6
chr1	61741215	61741361	HO_10135	5.77186	Q9	1
chr6	3179973	3180436	HO_101350	39.0583	Q3	2
chr6	3194517	3195001	HO_101351	22.3346	Q4	1
chr6	3195559	3195989	HO_101352	113.541	Q1	10
chr6	3196241	3196406	HO_101353	16.12	Q5	4
chr6	3206670	3206988	HO_101354	28.8664	Q3	5
chr6	3208154	3208278	HO_101355	22.7425	Q4	2
chr6	3216197	3216366	HO_101356	5.64995	Q9	1
chr6	3221966	3222323	HO_101357	25.2007	Q4	4
chr6	3224606	3224734	HO_101358	9.84768	Q7	1
chr6	3225370	3225628	HO_101359	8.56199	Q7	1
chr1	61741506	61741725	HO_10136	31.4471	Q3	5
chr6	3226491	3226886	HO_101360	66.276	Q2	6
chr6	3226974	3227165	HO_101361	27.3791	Q3	1
chr6	3227852	3228704	HO_101362	60.9333	Q2	3
chr6	3229481	3229756	HO_101363	22.5765	Q4	3
chr6	3229870	3230177	HO_101364	13.2344	Q5	1
chr6	3232232	3232543	HO_101365	8.06208	Q7	1
chr6	3233171	3233541	HO_101366	20.3188	Q4	3
chr6	3234333	3234761	HO_101367	8.03492	Q7	1
chr6	3239729	3239945	HO_101368	15.3349	Q5	1
chr6	3240498	3240589	HO_101369	5.03693	Q9	1
chr1	61741952	61742361	HO_10137	220.363	Q1	9
chr6	3241264	3241636	HO_101370	86.4589	Q2	13
chr6	3250716	3250846	HO_101371	12.2267	Q6	1
chr6	3254738	3255287	HO_101372	47.9637	Q2	2
chr6	3255362	3255555	HO_101373	15.2529	Q5	2
chr6	3257242	3257385	HO_101374	7.63038	Q8	1
chr6	3258657	3258802	HO_101375	18.1345	Q4	2
chr6	3261142	3261414	HO_101376	16.0312	Q5	2
chr6	3278370	3278818	HO_101377	22.9115	Q4	1
chr6	3279266	3279414	HO_101378	13.153	Q6	1
chr6	3282312	3282560	HO_101379	11.844	Q6	1
chr1	61743104	61744039	HO_10138	120.371	Q1	9
chr6	3282872	3283140	HO_101380	30.3861	Q3	3
chr6	3283326	3283621	HO_101381	18.8727	Q4	1
chr6	3285631	3285859	HO_101382	8.32371	Q7	1
chr6	3287232	3287414	HO_101383	18.0828	Q4	1
chr6	3287808	3288289	HO_101384	20.2546	Q4	1
chr6	3335184	3335274	HO_101385	10.3158	Q6	2
chr6	3343488	3343581	HO_101386	3.5406	Q10	1
chr6	3345884	3346013	HO_101387	9.52958	Q7	1
chr6	3352126	3352513	HO_101388	86.3578	Q2	4
chr6	3353990	3354271	HO_101389	22.2084	Q4	2
chr1	61816751	61816872	HO_10139	5.12387	Q9	2
chr6	3354682	3356007	HO_101390	428.554	Q1	10
chr6	3356255	3357260	HO_101391	418.521	Q1	10
chr6	3358575	3358698	HO_101392	5.96209	Q9	1
chr6	3424094	3424345	HO_101393	20.5403	Q4	1
chr6	3436567	3436657	HO_101394	9.59198	Q7	1
chr6	3439072	3439199	HO_101395	7.87541	Q8	1
chr6	3439865	3440226	HO_101396	40.7733	Q3	3
chr6	3441495	3441587	HO_101397	6.97131	Q8	1
chr6	3454070	3454204	HO_101398	12.0948	Q6	1
chr6	3454940	3456372	HO_101399	591.808	Q1	16
chr1	2500205	2500784	HO_1014	119.982	Q1	9
chr1	61818850	61818987	HO_10140	5.67719	Q9	1
chr6	3457417	3458056	HO_101400	109.72	Q1	11
chr6	3458413	3458637	HO_101401	27.8035	Q3	2
chr6	3463034	3463174	HO_101402	12.8741	Q6	2
chr6	3468652	3469082	HO_101403	181.323	Q1	13
chr6	3481379	3481765	HO_101404	19.8319	Q4	2
chr6	3487438	3487622	HO_101405	74.7511	Q2	3
chr6	3488149	3488271	HO_101406	7.1675	Q8	1
chr6	3498305	3498526	HO_101407	4.96461	Q9	1
chr6	3504945	3505638	HO_101408	330.423	Q1	10
chr6	3505763	3506212	HO_101409	87.585	Q2	7
chr1	61831752	61831993	HO_10141	8.90364	Q7	2
chr6	3516150	3516685	HO_101410	66.0296	Q2	11
chr6	3516829	3517009	HO_101411	7.81401	Q8	1
chr6	3517305	3517435	HO_101412	8.54478	Q7	3
chr6	3542807	3543013	HO_101413	4.44692	Q10	1
chr6	3547406	3547818	HO_101414	25.194	Q4	3
chr6	3548671	3549117	HO_101415	27.746	Q3	4
chr6	3549134	3549271	HO_101416	8.81294	Q7	2
chr6	3615298	3615788	HO_101417	46.4209	Q2	6
chr6	3617429	3617898	HO_101418	13.7888	Q5	1
chr6	3618324	3618647	HO_101419	20.7886	Q4	3
chr1	61844780	61845029	HO_10142	7.08894	Q8	1
chr6	3630122	3630436	HO_101420	25.9869	Q3	1
chr6	3636947	3637274	HO_101421	18.4606	Q4	3
chr6	3646109	3646356	HO_101422	21.3297	Q4	3
chr6	3646796	3647120	HO_101423	27.3195	Q3	5
chr6	3655256	3655713	HO_101424	57.0578	Q2	1
chr6	3675180	3676422	HO_101425	41.8559	Q3	3
chr6	3676544	3676759	HO_101426	6.58126	Q8	1
chr6	3676872	3677017	HO_101427	4.37881	Q10	1
chr6	3716886	3716980	HO_101428	5.29922	Q9	1
chr6	3747040	3747535	HO_101429	102.305	Q1	7
chr1	61845896	61846001	HO_10143	2.83226	Q10	1
chr6	3748123	3748252	HO_101430	8.71967	Q7	1
chr6	3749120	3749804	HO_101431	94.1649	Q2	5
chr6	3749890	3750652	HO_101432	212.838	Q1	13
chr6	3751127	3751255	HO_101433	12.1984	Q6	1
chr6	3752367	3752849	HO_101434	39.9364	Q3	3
chr6	3752865	3753474	HO_101435	107.176	Q1	10
chr6	3753537	3753632	HO_101436	7.04995	Q8	1
chr6	3756074	3756347	HO_101437	15.9401	Q5	2
chr6	3757604	3757863	HO_101438	8.93461	Q7	1
chr6	3758728	3759096	HO_101439	53.5882	Q2	3
chr1	61856003	61856155	HO_10144	8.8638	Q7	1
chr6	3760728	3761256	HO_101440	49.4697	Q2	4
chr6	3772104	3772890	HO_101441	149.967	Q1	8
chr6	3773279	3773407	HO_101442	6.88365	Q8	2
chr6	3776985	3777153	HO_101443	8.77149	Q7	3
chr6	3789717	3790097	HO_101444	23.8263	Q4	1
chr6	3810479	3810782	HO_101445	15.6836	Q5	4
chr6	3811723	3811910	HO_101446	9.54847	Q7	2
chr6	3816403	3816801	HO_101447	12.3336	Q6	1
chr6	3819636	3819971	HO_101448	31.1426	Q3	5
chr6	3820228	3820400	HO_101449	17.9637	Q4	3
chr1	61907216	61907320	HO_10145	5.24994	Q9	2
chr6	3835104	3835508	HO_101450	28.3524	Q3	3
chr6	3848844	3849063	HO_101451	12.4158	Q6	2
chr6	3849420	3849752	HO_101452	11.2025	Q6	1
chr6	3850662	3850956	HO_101453	25.0855	Q4	2
chr6	3850959	3851057	HO_101454	14.2203	Q5	2
chr6	3851071	3851179	HO_101455	10.5098	Q6	2
chr6	3880782	3881047	HO_101456	57.4588	Q2	4
chr6	3907462	3907759	HO_101457	21.7174	Q4	1
chr6	3925917	3926409	HO_101458	82.1482	Q2	8
chr6	3939970	3940419	HO_101459	24.3405	Q4	1
chr1	61907452	61907632	HO_10146	6.41923	Q8	2
chr6	3951857	3951978	HO_101460	4.26123	Q10	1
chr6	3954426	3954518	HO_101461	2.45456	Q10	1
chr6	3967439	3968311	HO_101462	59.7467	Q2	2
chr6	3982119	3982340	HO_101463	8.70648	Q7	1
chr6	4020932	4021225	HO_101464	20.1059	Q4	1
chr6	4021960	4022091	HO_101465	4.50968	Q10	1
chr6	4030240	4032762	HO_101466	107.84	Q1	2
chr6	4035449	4035670	HO_101467	7.11596	Q8	1
chr6	4053225	4053660	HO_101468	7.75094	Q8	1
chr6	4077542	4077990	HO_101469	28.8425	Q3	4
chr1	61916434	61917030	HO_10147	33.3737	Q3	1
chr6	4078251	4078865	HO_101470	56.3044	Q2	5
chr6	4080122	4080724	HO_101471	38.9336	Q3	5
chr6	4088929	4089755	HO_101472	34.6575	Q3	2
chr6	4126387	4126734	HO_101473	15.7369	Q5	1
chr6	4133598	4133750	HO_101474	6.41915	Q8	1
chr6	4133852	4134046	HO_101475	6.37502	Q8	1
chr6	4135931	4136891	HO_101476	838.226	Q1	16
chr6	4137072	4137205	HO_101477	10.1012	Q7	1
chr6	4143379	4143487	HO_101478	8.22703	Q7	3
chr6	4166479	4166787	HO_101479	83.705	Q2	8
chr1	61923794	61923941	HO_10148	5.15714	Q9	1
chr6	4186924	4187015	HO_101480	7.37226	Q8	1
chr6	4189582	4189696	HO_101481	8.05988	Q7	2
chr6	4190670	4190926	HO_101482	16.3658	Q5	1
chr6	4201716	4201824	HO_101483	3.25506	Q10	1
chr6	4205676	4205916	HO_101484	23.7444	Q4	3
chr6	4207999	4208112	HO_101485	7.29963	Q8	1
chr6	4215481	4215789	HO_101486	11.5909	Q6	2
chr6	4220794	4221123	HO_101487	17.2333	Q5	1
chr6	4221184	4221392	HO_101488	14.3978	Q5	1
chr6	4228745	4229005	HO_101489	17.1577	Q5	3
chr1	61924035	61924359	HO_10149	12.9164	Q6	1
chr6	4230602	4230755	HO_101490	5.30413	Q9	1
chr6	4230928	4231169	HO_101491	13.699	Q5	1
chr6	4245407	4245619	HO_101492	5.6135	Q9	1
chr6	4253013	4253177	HO_101493	11.8631	Q6	1
chr6	4255638	4255837	HO_101494	8.5396	Q7	1
chr6	4261164	4261289	HO_101495	3.35908	Q10	1
chr6	4272110	4272260	HO_101496	10.1213	Q7	1
chr6	4272951	4273159	HO_101497	12.5011	Q6	1
chr6	4276809	4276920	HO_101498	3.56812	Q10	1
chr6	4277076	4277502	HO_101499	26.0212	Q3	1
chr1	2501825	2502125	HO_1015	15.5717	Q5	2
chr1	61938021	61938147	HO_10150	7.32657	Q8	2
chr6	4292995	4293134	HO_101500	6.52399	Q8	1
chr6	4306085	4306344	HO_101501	11.0439	Q6	1
chr6	4306491	4306709	HO_101502	11.3087	Q6	1
chr6	4309806	4309928	HO_101503	9.38842	Q7	1
chr6	4313062	4313424	HO_101504	15.0798	Q5	1
chr6	4315203	4315993	HO_101505	85.4192	Q2	2
chr6	4316253	4316371	HO_101506	6.82313	Q8	1
chr6	4322567	4322854	HO_101507	21.2422	Q4	2
chr6	4326768	4326858	HO_101508	7.9646	Q8	2
chr6	4331909	4332111	HO_101509	26.9249	Q3	4
chr1	61945798	61946127	HO_10151	8.23033	Q7	2
chr6	4335482	4335619	HO_101510	2.98441	Q10	1
chr6	4341051	4341248	HO_101511	9.92381	Q7	1
chr6	4371050	4371159	HO_101512	6.6831	Q8	1
chr6	4407266	4407426	HO_101513	5.34188	Q9	1
chr6	4421795	4422081	HO_101514	10.1033	Q7	3
chr6	4426356	4428150	HO_101515	1184.15	Q1	19
chr6	4438872	4439298	HO_101516	17.2618	Q5	1
chr6	4475789	4476032	HO_101517	24.8866	Q4	3
chr6	4511189	4511840	HO_101518	29.8072	Q3	1
chr6	4511945	4512470	HO_101519	45.453	Q2	2
chr1	61946527	61946969	HO_10152	10.5489	Q6	2
chr6	4513601	4514005	HO_101520	39.8308	Q3	3
chr6	4526564	4527017	HO_101521	29.2499	Q3	1
chr6	4549422	4550307	HO_101522	250.814	Q1	11
chr6	4552236	4552396	HO_101523	6.42505	Q8	1
chr6	4575534	4576069	HO_101524	37.4632	Q3	2
chr6	4588324	4588954	HO_101525	506.078	Q1	16
chr6	4591163	4591662	HO_101526	55.0088	Q2	4
chr6	4591990	4592368	HO_101527	29.4041	Q3	1
chr6	4595966	4596313	HO_101528	12.4769	Q6	2
chr6	4596524	4596642	HO_101529	5.42214	Q9	1
chr1	61964638	61965120	HO_10153	39.0943	Q3	6
chr6	4597254	4597501	HO_101530	6.52143	Q8	1
chr6	4658821	4658946	HO_101531	9.81242	Q7	1
chr6	4690678	4690834	HO_101532	10.6803	Q6	1
chr6	4698365	4698466	HO_101533	7.37801	Q8	2
chr6	4716827	4716943	HO_101534	5.77458	Q9	1
chr6	4719719	4720305	HO_101535	46.6671	Q2	1
chr6	4723428	4723727	HO_101536	21.8688	Q4	3
chr6	4724472	4724836	HO_101537	21.2239	Q4	2
chr6	4724977	4725274	HO_101538	11.6094	Q6	1
chr6	4725830	4726177	HO_101539	25.056	Q4	3
chr1	61974815	61975249	HO_10154	29.0802	Q3	1
chr6	4729315	4729584	HO_101540	8.53141	Q7	1
chr6	4735878	4736141	HO_101541	6.41102	Q8	1
chr6	4740194	4740576	HO_101542	12.8946	Q6	1
chr6	4774111	4774195	HO_101543	8.52036	Q7	1
chr6	4774463	4775584	HO_101544	664.152	Q1	17
chr6	4777054	4777626	HO_101545	98.3029	Q1	12
chr6	4777688	4778362	HO_101546	106.295	Q1	9
chr6	4778500	4778754	HO_101547	18.6628	Q4	4
chr6	4779097	4779810	HO_101548	41.0305	Q3	2
chr6	4780016	4780345	HO_101549	64.9433	Q2	10
chr1	61982036	61982385	HO_10155	10.082	Q7	1
chr6	4793748	4793888	HO_101550	6.21575	Q8	1
chr6	4794457	4794586	HO_101551	5.91067	Q9	1
chr6	4800749	4800905	HO_101552	3.63795	Q10	1
chr6	4801456	4801583	HO_101553	12.1687	Q6	3
chr6	4802873	4802993	HO_101554	12.5521	Q6	2
chr6	4809930	4810269	HO_101555	18.9846	Q4	3
chr6	4829930	4830057	HO_101556	7.24334	Q8	1
chr6	4833198	4833519	HO_101557	45.0401	Q2	4
chr6	4838981	4839427	HO_101558	217.616	Q1	2
chr6	4839633	4839901	HO_101559	5.69478	Q9	1
chr1	61987472	61987707	HO_10156	10.1612	Q7	1
chr6	4840575	4840732	HO_101560	3.83188	Q10	1
chr6	4848423	4848741	HO_101561	10.2876	Q6	1
chr6	4854417	4854546	HO_101562	3.10544	Q10	1
chr6	4886262	4886451	HO_101563	16.69	Q5	5
chr6	4890405	4890547	HO_101564	10.6465	Q6	1
chr6	4928453	4928673	HO_101565	8.72433	Q7	2
chr6	4933497	4933675	HO_101566	6.54262	Q8	1
chr6	4934688	4934775	HO_101567	6.75352	Q8	1
chr6	4950051	4950552	HO_101568	31.1234	Q3	2
chr6	4971032	4971185	HO_101569	10.7179	Q6	1
chr1	62026976	62027278	HO_10157	10.3608	Q6	2
chr6	5002684	5003011	HO_101570	15.9009	Q5	1
chr6	5003425	5003726	HO_101571	53.0244	Q2	9
chr6	5012780	5012882	HO_101572	2.50613	Q10	1
chr6	5017679	5018080	HO_101573	7.81414	Q8	1
chr6	5027527	5027670	HO_101574	10.1215	Q7	2
chr6	5032751	5033091	HO_101575	69.719	Q2	9
chr6	5033526	5033645	HO_101576	6.88997	Q8	1
chr6	5034077	5034220	HO_101577	5.48428	Q9	1
chr6	5034333	5034601	HO_101578	13.5156	Q5	2
chr6	5034943	5035390	HO_101579	66.1338	Q2	9
chr1	62072428	62072623	HO_10158	4.25821	Q10	1
chr6	5036583	5036717	HO_101580	8.78955	Q7	2
chr6	5037127	5037551	HO_101581	131.565	Q1	14
chr6	5037993	5038851	HO_101582	154.103	Q1	7
chr6	5039412	5039586	HO_101583	7.46884	Q8	2
chr6	5044613	5044756	HO_101584	12.2231	Q6	2
chr6	5048881	5049006	HO_101585	7.28395	Q8	1
chr6	5050072	5050251	HO_101586	6.70929	Q8	1
chr6	5051853	5052039	HO_101587	16.8984	Q5	4
chr6	5061774	5061864	HO_101588	4.09934	Q10	1
chr6	5074826	5075012	HO_101589	25.4111	Q4	3
chr1	62087475	62087639	HO_10159	4.80957	Q9	1
chr6	5081378	5081538	HO_101590	6.22745	Q8	1
chr6	5082373	5082563	HO_101591	9.68094	Q7	1
chr6	5082772	5082904	HO_101592	14.8061	Q5	2
chr6	5083555	5084308	HO_101593	284.237	Q1	10
chr6	5084770	5085185	HO_101594	43.7304	Q2	3
chr6	5086326	5087440	HO_101595	349.787	Q1	10
chr6	5087756	5087991	HO_101596	22.5577	Q4	3
chr6	5105315	5105490	HO_101597	19.1483	Q4	2
chr6	5119243	5119344	HO_101598	5.49302	Q9	1
chr6	5126385	5126518	HO_101599	15.7176	Q5	2
chr1	2502650	2504080	HO_1016	283.361	Q1	9
chr1	62088264	62088366	HO_10160	15.8918	Q5	3
chr6	5126620	5126863	HO_101600	8.32493	Q7	1
chr6	5138060	5138292	HO_101601	5.83942	Q9	1
chr6	5154409	5154550	HO_101602	15.1722	Q5	2
chr6	5168207	5168436	HO_101603	3.87668	Q10	1
chr6	5171447	5171670	HO_101604	6.85012	Q8	1
chr6	5194082	5194549	HO_101605	31.5414	Q3	4
chr6	5221764	5222071	HO_101606	10.7803	Q6	3
chr6	5227215	5227438	HO_101607	13.7998	Q5	2
chr6	5248132	5248449	HO_101608	18.3258	Q4	2
chr6	5251392	5251872	HO_101609	40.883	Q3	5
chr1	62100464	62100637	HO_10161	6.91805	Q8	1
chr6	5259902	5260474	HO_101610	27.9064	Q3	3
chr6	5261062	5261268	HO_101611	15.7787	Q5	1
chr6	5261357	5261825	HO_101612	36.4745	Q3	1
chr6	5302654	5302844	HO_101613	11.13	Q6	1
chr6	5311026	5311211	HO_101614	5.82035	Q9	1
chr6	5314179	5314297	HO_101615	7.45731	Q8	2
chr6	5317534	5317742	HO_101616	4.89133	Q9	1
chr6	5320422	5320585	HO_101617	3.59593	Q10	1
chr6	5321323	5321622	HO_101618	41.6768	Q3	3
chr6	5381691	5382474	HO_101619	62.9721	Q2	2
chr1	62112629	62112759	HO_10162	8.18131	Q7	1
chr6	5391031	5391418	HO_101620	11.6565	Q6	1
chr6	5452161	5452389	HO_101621	8.93467	Q7	1
chr6	5452727	5452910	HO_101622	9.31848	Q7	2
chr6	5488631	5488830	HO_101623	6.90057	Q8	1
chr6	5490676	5490877	HO_101624	7.43485	Q8	1
chr6	5491374	5491822	HO_101625	28.281	Q3	4
chr6	5494835	5495587	HO_101626	16.8385	Q5	1
chr6	5496327	5496475	HO_101627	3.65615	Q10	1
chr6	5496538	5496732	HO_101628	6.12745	Q9	1
chr6	5510333	5510620	HO_101629	16.3693	Q5	3
chr1	62137723	62138681	HO_10163	176.202	Q1	8
chr6	5523245	5523845	HO_101630	23.4447	Q4	1
chr6	5524031	5524430	HO_101631	38.5037	Q3	1
chr6	5533531	5533868	HO_101632	8.56989	Q7	1
chr6	5534748	5534954	HO_101633	6.45186	Q8	1
chr6	5547625	5548192	HO_101634	20.9336	Q4	3
chr6	5551240	5551877	HO_101635	32.3549	Q3	1
chr6	5552009	5552218	HO_101636	5.0809	Q9	1
chr6	5555881	5556262	HO_101637	13.9561	Q5	2
chr6	5566034	5566418	HO_101638	38.2682	Q3	1
chr6	5571642	5572450	HO_101639	359.033	Q1	1
chr1	62138828	62139082	HO_10164	19.6937	Q4	4
chr6	5575046	5575184	HO_101640	3.63168	Q10	1
chr6	5578181	5578474	HO_101641	10.8371	Q6	1
chr6	5609086	5609573	HO_101642	39.2912	Q3	1
chr6	5613856	5614370	HO_101643	17.3015	Q5	3
chr6	5678958	5679821	HO_101644	180.618	Q1	15
chr6	5683029	5683151	HO_101645	13.7866	Q5	3
chr6	5689205	5689544	HO_101646	27.2348	Q3	3
chr6	5689550	5689773	HO_101647	6.79309	Q8	2
chr6	5690206	5690361	HO_101648	6.22595	Q8	1
chr6	5701405	5701494	HO_101649	13.2174	Q5	2
chr1	62146054	62146284	HO_10165	19.1696	Q4	4
chr6	5737746	5737846	HO_101650	5.59266	Q9	1
chr6	5750261	5751037	HO_101651	551.076	Q1	8
chr6	5789866	5790039	HO_101652	9.95039	Q7	1
chr6	5809657	5809905	HO_101653	57.2125	Q2	4
chr6	5822059	5822426	HO_101654	26.8343	Q3	3
chr6	5827095	5827393	HO_101655	114.026	Q1	15
chr6	5827537	5827624	HO_101656	11.7279	Q6	4
chr6	5830597	5830881	HO_101657	16.2248	Q5	1
chr6	5835066	5835344	HO_101658	62.606	Q2	10
chr6	5835954	5836473	HO_101659	60.4445	Q2	4
chr1	62175022	62175110	HO_10166	6.27842	Q8	1
chr6	5837203	5837442	HO_101660	19.6582	Q4	3
chr6	5838042	5838407	HO_101661	18.29	Q4	2
chr6	5838907	5839586	HO_101662	695.888	Q1	13
chr6	5849793	5849978	HO_101663	27.8151	Q3	2
chr6	5850134	5850498	HO_101664	29.1174	Q3	1
chr6	5851770	5851999	HO_101665	11.1931	Q6	1
chr6	5869572	5869835	HO_101666	3.60984	Q10	1
chr6	5880289	5880526	HO_101667	16.1178	Q5	2
chr6	5884304	5884408	HO_101668	7.75657	Q8	1
chr6	5885109	5885830	HO_101669	61.3765	Q2	8
chr1	62189201	62189290	HO_10167	5.37938	Q9	1
chr6	5889340	5889556	HO_101670	27.9641	Q3	2
chr6	5913919	5914282	HO_101671	11.0179	Q6	1
chr6	5915652	5915807	HO_101672	4.73708	Q9	1
chr6	5916241	5916555	HO_101673	8.38839	Q7	1
chr6	5949562	5949659	HO_101674	3.93083	Q10	1
chr6	5952462	5952653	HO_101675	8.02588	Q7	1
chr6	5977195	5977377	HO_101676	13.7627	Q5	1
chr6	5989008	5989265	HO_101677	43.2939	Q2	2
chr6	5998194	5998371	HO_101678	8.51253	Q7	1
chr6	6000043	6000705	HO_101679	42.9124	Q3	1
chr1	62189367	62189504	HO_10168	8.90561	Q7	1
chr6	6001461	6001817	HO_101680	15.3072	Q5	1
chr6	6002238	6002514	HO_101681	31.5399	Q3	2
chr6	6002660	6003479	HO_101682	37.7563	Q3	1
chr6	6004016	6005141	HO_101683	160.062	Q1	6
chr6	6005612	6005998	HO_101684	18.5449	Q4	2
chr6	6009022	6009252	HO_101685	14.4195	Q5	1
chr6	6024665	6025085	HO_101686	165.22	Q1	5
chr6	6028344	6029065	HO_101687	104.937	Q1	10
chr6	6030598	6030749	HO_101688	7.75237	Q8	2
chr6	6032394	6032612	HO_101689	12.3056	Q6	1
chr1	62191331	62191434	HO_10169	5.60019	Q9	1
chr6	6035754	6036109	HO_101690	52.4087	Q2	6
chr6	6069785	6069906	HO_101691	3.73721	Q10	1
chr6	6080452	6080615	HO_101692	16.2605	Q5	3
chr6	6086063	6086154	HO_101693	5.89505	Q9	1
chr6	6101702	6101777	HO_101694	2.12986	Q10	1
chr6	6105088	6105294	HO_101695	4.93011	Q9	1
chr6	6105393	6105771	HO_101696	12.7655	Q6	1
chr6	6115418	6115561	HO_101697	4.30407	Q10	1
chr6	6118482	6118671	HO_101698	4.32972	Q10	1
chr6	6126809	6127257	HO_101699	48.496	Q2	6
chr1	2504278	2504692	HO_1017	34.7824	Q3	5
chr1	62191551	62191720	HO_10170	9.83386	Q7	1
chr6	6129158	6129438	HO_101700	37.1729	Q3	1
chr6	6153704	6153828	HO_101701	3.85892	Q10	1
chr6	6163652	6164133	HO_101702	31.884	Q3	5
chr6	6178259	6178458	HO_101703	10.2281	Q6	1
chr6	6178519	6178979	HO_101704	44.5835	Q2	2
chr6	6188504	6188584	HO_101705	5.21565	Q9	1
chr6	6200033	6200159	HO_101706	10.7057	Q6	2
chr6	6214285	6214627	HO_101707	10.9959	Q6	1
chr6	6237337	6237805	HO_101708	22.7945	Q4	2
chr6	6243038	6243426	HO_101709	23.5476	Q4	3
chr1	62194334	62194889	HO_10171	107.316	Q1	8
chr6	6249700	6250091	HO_101710	73.8848	Q2	3
chr6	6259189	6260222	HO_101711	72.7803	Q2	3
chr6	6261604	6262257	HO_101712	40.722	Q3	3
chr6	6273701	6274197	HO_101713	18.5666	Q4	2
chr6	6278404	6278839	HO_101714	115.694	Q1	2
chr6	6292374	6292901	HO_101715	12.3544	Q6	1
chr6	6293413	6293752	HO_101716	240.533	Q1	18
chr6	6294226	6294423	HO_101717	13.9373	Q5	2
chr6	6297810	6298150	HO_101718	11.4687	Q6	3
chr6	6309642	6309914	HO_101719	10.0024	Q7	1
chr1	62213392	62213617	HO_10172	5.51951	Q9	1
chr6	6310104	6310198	HO_101720	2.56277	Q10	1
chr6	6323832	6324421	HO_101721	25.7874	Q3	1
chr6	6327151	6327433	HO_101722	12.4242	Q6	1
chr6	6333245	6333584	HO_101723	7.24402	Q8	1
chr6	6342280	6342418	HO_101724	8.43835	Q7	2
chr6	6351832	6352058	HO_101725	5.77095	Q9	1
chr6	6352847	6353253	HO_101726	68.2757	Q2	3
chr6	6364354	6364695	HO_101727	28.1992	Q3	1
chr6	6370071	6370641	HO_101728	41.5975	Q3	1
chr6	6372898	6372973	HO_101729	2.39011	Q10	1
chr1	62215082	62215433	HO_10173	26.6724	Q3	6
chr6	6375900	6376138	HO_101730	7.80606	Q8	2
chr6	6376339	6376796	HO_101731	99.5174	Q1	11
chr6	6376992	6377149	HO_101732	6.42555	Q8	1
chr6	6382719	6383140	HO_101733	46.4514	Q2	1
chr6	6383476	6383565	HO_101734	4.09163	Q10	1
chr6	6409209	6409427	HO_101735	22.2476	Q4	3
chr6	6426923	6427043	HO_101736	4.05528	Q10	1
chr6	6432321	6432641	HO_101737	13.8301	Q5	2
chr6	6432747	6432881	HO_101738	3.66326	Q10	1
chr6	6467526	6467640	HO_101739	9.96089	Q7	1
chr1	62240862	62241104	HO_10174	14.3834	Q5	2
chr6	6522936	6523352	HO_101740	12.4817	Q6	1
chr6	6528361	6528614	HO_101741	20.4316	Q4	2
chr6	6531980	6532545	HO_101742	10.5563	Q6	1
chr6	6537726	6538548	HO_101743	102.84	Q1	12
chr6	6541686	6541830	HO_101744	4.90919	Q9	1
chr6	6545628	6546307	HO_101745	29.5967	Q3	2
chr6	6552296	6552796	HO_101746	61.5116	Q2	1
chr6	6602935	6603121	HO_101747	6.70788	Q8	1
chr6	6605234	6606402	HO_101748	126.837	Q1	9
chr6	6617065	6617292	HO_101749	4.72974	Q9	1
chr1	62247829	62247923	HO_10175	3.08643	Q10	1
chr6	6624199	6624348	HO_101750	8.05827	Q7	2
chr6	6635874	6635959	HO_101751	5.35942	Q9	1
chr6	6639178	6639427	HO_101752	8.71692	Q7	1
chr6	6687567	6687772	HO_101753	11.0385	Q6	1
chr6	6696076	6696706	HO_101754	271	Q1	13
chr6	6699757	6700106	HO_101755	47.3797	Q2	5
chr6	6703481	6703584	HO_101756	7.05629	Q8	1
chr6	6709346	6709678	HO_101757	20.5508	Q4	1
chr6	6725147	6725288	HO_101758	10.451	Q6	1
chr6	6725612	6725834	HO_101759	8.11295	Q7	1
chr1	62260358	62260633	HO_10176	58.8664	Q2	7
chr6	6734239	6734382	HO_101760	10.7042	Q6	2
chr6	6736226	6736379	HO_101761	10.2665	Q6	2
chr6	6745114	6745687	HO_101762	113.946	Q1	8
chr6	6746180	6747327	HO_101763	300.825	Q1	8
chr6	6751337	6751503	HO_101764	6.78475	Q8	1
chr6	6761699	6761966	HO_101765	14.3567	Q5	1
chr6	6763316	6763690	HO_101766	108.409	Q1	6
chr6	6765565	6765772	HO_101767	14.9745	Q5	1
chr6	6797446	6797752	HO_101768	28.655	Q3	2
chr6	6800332	6800469	HO_101769	14.7705	Q5	3
chr1	62261000	62261098	HO_10177	19.7269	Q4	4
chr6	6837330	6837794	HO_101770	135.319	Q1	4
chr6	6850331	6850448	HO_101771	3.83781	Q10	1
chr6	6850520	6850638	HO_101772	2.76614	Q10	1
chr6	6856639	6856937	HO_101773	42.8726	Q3	6
chr6	6888728	6888976	HO_101774	9.76344	Q7	1
chr6	6900570	6900809	HO_101775	40.6217	Q3	8
chr6	6911343	6911473	HO_101776	9.57364	Q7	3
chr6	6928341	6928598	HO_101777	20.4936	Q4	2
chr6	6932221	6933238	HO_101778	54.4718	Q2	4
chr6	6938876	6939196	HO_101779	10.0272	Q7	1
chr1	62261488	62261631	HO_10178	9.09026	Q7	1
chr6	6940457	6941070	HO_101780	73.6086	Q2	7
chr6	6941314	6941675	HO_101781	17.9615	Q4	1
chr6	6944912	6945181	HO_101782	13.0585	Q6	3
chr6	6946706	6946856	HO_101783	3.11639	Q10	1
chr6	6955971	6956100	HO_101784	13.4285	Q5	3
chr6	6958448	6958544	HO_101785	7.9787	Q8	2
chr6	6958638	6958836	HO_101786	9.82471	Q7	1
chr6	6978231	6978374	HO_101787	4.67416	Q9	1
chr6	7017707	7017854	HO_101788	13.6881	Q5	2
chr6	7019037	7019503	HO_101789	28.7644	Q3	4
chr1	62266288	62266599	HO_10179	24.3109	Q4	4
chr6	7029659	7029923	HO_101790	8.70003	Q7	2
chr6	7037274	7037499	HO_101791	8.20162	Q7	1
chr6	7050694	7051392	HO_101792	99.1647	Q1	9
chr6	7051511	7051785	HO_101793	10.4564	Q6	1
chr6	7051892	7052041	HO_101794	7.61457	Q8	1
chr6	7052571	7053553	HO_101795	229.087	Q1	12
[truncated: 318,750+ more rows]

## Sheet: 1b_Origin_statistics
Table1b. Number of DNA replication origins called per cell type (MACS2inSICER peaks, merged peaks from 2-6 replicates)
Cell type	Number of origins	Percentage of hg38 (number of bases that are called origin / total number of bases in hg38)	Number of Core origins	Number of Stochastic origins	% Core origins	% of initiation events originating from Core origins (% of total SNS-seq signal on origins)	Of the origins shared between two cell types, % of Core origins	Number of origins shared with at least 1 other cell type	% of origins shared with at least 1 other cell type
hESC	74534	1.27956	39056	35478	52.4002	72.9392	81.1355	57267	76.8334
Hematopoietic Cells (HC)	98086	1.48228	45562	52524	46.4511	79.8668	82.1005	61801	63.007
HMEC	37703	0.749879	23520	14183	62.3823	87.2345	84.2927	31593	83.7944
Imm1 (p53KD)	90761	0.953123	15868	74893	17.4833	73.2434	65.7426	39129	43.1121
Imm2 (+RAS)	109137	1.87212	47545	61592	43.5645	84.9574	79.1929	63232	57.9382
Imm3 (+WNT)	111531	1.3712	27902	83629	25.0173	78.5749	70.155	55778	50.0112
AVERAGE	86958	1.28469	33242	53716	41.2	82.231	77.1032	51466.7	62.4494

## Sheet: 1c_Known_origins
Table1c. Genomic coordinates of previously identified DNA replication origins (hg38)
Origin name	Nearest gene(s)	Reference	Origin name (this study)	Origin type	Notes
LAMINB2	LMNB2	Giacca et al, PNAS, 1994	HO_268397, HO_268394	Core	We find that the strongest IS is 3 kb from the ORC2 binding site, inside the LMNB2 gene
cMYC	MYC	Vassilev et al, MCB, 1990	HO_146581	Core	IS is directly overlapping the ORC2 binding site, upstream of the cMYC promoter.
MCM4	PRKDC/MCM4	Ladenburger et al, MCB, 2002	HO_139765	Q4	Eventhough a weak origin is present at the MCM4 promoter, a stronger, ORC2-bound region exists downsteram of the MCM4 gene with an associated core-origin (HO_139772)
HSP70	HSPA1A	Taira et al, MCB 1994	HO-104401	Core	This is a large initiation zone bound by multiple ORC2 sites both up and downstream of the promoter.
SCA-7	ATXN7	Nenguke, HMG, 2003	HO-56313	Core
HD (Huntington's disease)	HTT	Nenguke, HMG, 2003	HO_69221	Core
TOP1	TOP1	Keller et al, JBC, 2002	HO_289103	Q4
DNMT1	DNMT1	Araujo, JBC, 1999	HO-271898-HO271901	Core at promoter, (Q6,Q3,Q4,Q1)	The origin is identified as the region between exon1 intron 7. We map 4 origins to this region. The Core origin is located at the promoter. This origin is identified by ORC1 and ORC2 as well as OK-seq.

## Sheet: 1dCell_type_specific_and_common
Table1d. Genomic coordinates of cell-type specific origins identified from hESC, HMEC and CD34+ hematopoietic cells (hg38). Also listed are common/constitutive/super origins that are found in at least 18/19 samples at > 50 normalised SNS-seq counts.
hESC					HMEC					Hematopoietic					Common origins (present in at least 95% of all samples at > 50 counts)
chromosome	start	end	Name_of_origin		chromosome	start	end	Name_of_origin		chromosome	start	end	Name_of_origin		chromosome	start	end	Name_of_origin
chr21	8412531	8414006	HO_293075		chr21	8209586	8211425	HO_292996		chr6	36983401	36985882	HO_105285		chr1	1035204	1036733	HO_192
chr2	169828152	169829328	HO_42446		chr21	8392631	8394461	HO_293057		chr19	7870017	7872509	HO_271217		chr1	1181056	1181746	HO_307
chr1	18108306	18109066	HO_4017		chr21	8436843	8438636	HO_293093		chr19	49441656	49443166	HO_281726		chr1	1288056	1291041	HO_380
chr19	1524454	1525281	HO_267687		chr21	8253803	8255600	HO_293031		chr5	82142295	82142879	HO_91355		chr1	1315844	1316824	HO_402
chr1	29236824	29237472	HO_5824		chr8	69690042	69691296	HO_141744		chr19	47228449	47230384	HO_280775		chr1	1594467	1597350	HO_573
chr19	15932959	15934210	HO_274034		chr21	8401112	8401688	HO_293066		chr19	2700288	2702587	HO_268526		chr1	1604640	1607178	HO_577
chr22	46614669	46617540	HO_303015		chr21	8218067	8218647	HO_293005		chr19	14057754	14059920	HO_273432		chr1	1891769	1892563	HO_693
chr19	14978319	14979172	HO_273724		chr21	8445334	8445923	HO_293102		chr19	48491471	48493776	HO_281281		chr1	2110776	2111668	HO_802
chr9	114156338	114157037	HO_158660		chr12	20551414	20551582	HO_195248		chr1	31936671	31937851	HO_6238		chr1	2461394	2462564	HO_985
chr10	35594819	35595383	HO_166934		chr21	8400511	8400902	HO_293065		chr12	57753661	57754955	HO_199130		chr1	2631481	2632078	HO_1099
chr1	23590179	23590645	HO_4842		chr21	8444736	8445132	HO_293101		chr15	63189854	63191206	HO_229275		chr1	2797349	2800035	HO_1211
chr1	2484030	2484576	HO_1001		chr21	8217473	8217863	HO_293004		chr1	161130577	161132446	HO_18049		chr1	3111510	3112285	HO_1293
chrX	151573106	151574002	HO_318559		chr1	91387193	91387583	HO_12555		chr19	50691908	50693595	HO_282335		chr1	3264413	3265671	HO_1327
chr15	41031653	41032162	HO_227212		chr1	228635421	228636166	HO_24598		chr19	14475898	14476950	HO_273619		chr1	3675751	3676629	HO_1498
chr12	3004901	3005367	HO_193281		chr1	228633115	228633940	HO_24595		chr19	38647964	38650677	HO_278224		chr1	3977053	3978330	HO_1594
chrX	129931716	129932261	HO_316517		chr1	228621934	228622716	HO_24582		chr19	35140389	35141330	HO_277330		chr1	4565433	4566539	HO_1673
chr21	8469320	8469955	HO_293118		chr1	228639872	228640639	HO_24603		chr1	53946658	53948008	HO_9281		chr1	5992885	5993796	HO_1848
chr19	10419553	10420288	HO_272029		chr1	228644288	228645093	HO_24609		chr10	74827054	74828438	HO_170440		chr1	6035003	6036253	HO_1866
chrX	49187486	49188801	HO_308879		chr1	228619693	228620515	HO_24580		chr19	45971725	45973004	HO_280423		chr1	6086706	6087224	HO_1890
chr4	189232944	189236180	HO_84092		chrX	109052740	109054487	HO_314565		chr8	38380234	38381685	HO_138970		chr1	6106685	6109017	HO_1897
chr18	33579062	33579479	HO_262488		chr2	132253857	132256266	HO_39609		chr19	42076503	42078678	HO_279295		chr1	6278272	6279644	HO_1957
chr7	101405356	101405777	HO_128519		chr1	228608412	228609327	HO_24566		chr20	31995337	31996467	HO_287789		chr1	6474733	6475220	HO_2022
chr19	3361293	3362664	HO_268912		chr1	228612854	228613822	HO_24571		chr15	43588337	43590097	HO_227491		chr1	6566870	6567295	HO_2056
chr11	64708124	64708431	HO_184673		chr1	228624125	228624963	HO_24584		chr19	4454969	4457325	HO_269735		chr1	6962368	6963273	HO_2128
chr15	52164601	52165523	HO_228271		chr1	228615227	228616058	HO_24574		chr6	33428291	33429908	HO_104712		chr1	7419312	7420154	HO_2197
chr14	103326498	103327431	HO_223824		chr1	228610728	228611818	HO_24569		chr19	50319127	50321446	HO_282146		chr1	9293768	9294493	HO_2535
chr5	1662734	1663261	HO_84871		chr1	228637423	228638400	HO_24600		chr9	116687519	116689354	HO_158922		chr1	9421532	9422109	HO_2553
chr19	8609044	8609272	HO_271593		chr1	228630870	228631694	HO_24592		chr9	136864897	136866342	HO_162864		chr1	9910456	9911371	HO_2650
chrX	69163917	69164899	HO_310823		chr1	228628634	228629437	HO_24590		chr16	69130619	69132249	HO_243092		chr1	10866482	10867024	HO_2800
chr22	41669104	41669771	HO_301872		chr21	8988141	8988992	HO_293167		chr2	241570251	241571634	HO_49477		chr1	11272152	11272949	HO_2871
chr20	32578913	32579613	HO_287890		chr1	228642049	228642870	HO_24606		chr8	142500629	142503369	HO_148336		chr1	11524308	11525022	HO_2911
chr11	61554317	61555281	HO_183859		chr1	228555729	228557359	HO_24563		chr19	18635624	18636914	HO_275201		chr1	11689772	11691271	HO_2964
chr12	131582159	131583335	HO_206587		chr1	228617380	228618275	HO_24577		chr8	139747298	139748771	HO_147695		chr1	11762293	11763883	HO_2982
chr4	189881274	189881529	HO_84170		chr19	23999672	24005201	HO_276155		chr21	45591074	45592255	HO_296949		chr1	12594513	12595133	HO_3140
chr19	2523212	2523829	HO_268461		chr1	228626407	228627192	HO_24587		chr3	133413103	133418270	HO_62030		chr1	12595479	12596146	HO_3141
chr17	43249471	43250700	HO_253154		chr20	30486093	30488085	HO_287472		chr5	170633818	170634834	HO_99046		chr1	12721053	12721929	HO_3160
chr15	20203503	20203775	HO_225028		chr22	11629279	11631312	HO_297404		chr11	6653672	6655424	HO_178991		chr1	14284257	14284931	HO_3318
chr3	160684130	160684959	HO_64592		chr20	29298420	29299339	HO_287321		chr19	3284080	3285816	HO_268865		chr1	15408784	15409551	HO_3454
chr8	140622264	140623472	HO_147825		chr1	237602637	237603356	HO_25614		chr19	38389873	38390394	HO_278092		chr1	15410397	15411315	HO_3455
chr9	137184158	137184915	HO_163055		chr20	30513130	30516113	HO_287485		chr20	63941673	63942651	HO_292532		chr1	15682736	15684235	HO_3505
chr19	15932015	15932603	HO_274033		chr16	34159778	34161816	HO_240360		chr5	176132145	176134571	HO_99693		chr1	16049692	16050253	HO_3579
chr17	43294277	43295325	HO_253205		chrX	49268242	49269792	HO_308911		chr22	43279839	43281815	HO_302263		chr1	16073748	16074684	HO_3591
chr20	28494893	28495138	HO_287265		chr20	29299425	29300442	HO_287322		chr1	51988729	51990393	HO_9018		chr1	16132454	16133688	HO_3611
chr15	20341016	20341915	HO_225062		chr11	77885803	77886767	HO_187499		chr1	227735689	227736494	HO_24304		chr1	16165368	16166466	HO_3621
chr2	85553872	85554623	HO_35084		chr3	63862157	63863468	HO_56308		chrX	1295343	1298735	HO_304217		chr1	16514130	16514829	HO_3696
chr14	100725905	100726602	HO_223324		chr7	27200375	27201100	HO_120845		chr3	125373471	125374952	HO_60950		chr1	16629321	16630848	HO_3732
chr22	29489368	29490209	HO_299732		chr2	132280525	132283047	HO_39622		chr19	50660190	50661800	HO_282314		chr1	16666789	16667487	HO_3753
chr10	130839582	130840354	HO_176179		chr1	155296783	155297534	HO_17241		chr14	23577887	23579531	HO_216287		chr1	16739974	16740673	HO_3778
chr19	13004086	13004430	HO_272992		chr1	228646320	228647304	HO_24612		chr7	45156778	45157593	HO_122718		chr1	16895508	16896131	HO_3813
chr8	699375	700189	HO_135108		chr11	65831442	65833316	HO_185118		chr2	169828152	169829328	HO_42446		chr1	16980832	16981657	HO_3850
chr11	12852957	12853469	HO_179649		chr17	38730509	38733337	HO_252253		chr19	899622	900760	HO_267123		chr1	17151642	17152624	HO_3886
chr19	17542461	17543724	HO_274623		chr4	89432966	89434509	HO_76744		chr19	6373069	6374190	HO_270703		chr1	17469573	17470730	HO_3934
chr19	48761798	48762757	HO_281434		chr5	134489678	134491051	HO_95596		chr20	49568400	49569130	HO_290171		chr1	17952607	17953951	HO_4005
chr20	28495341	28495538	HO_287266		chr22	11250328	11253357	HO_297343		chr17	7408654	7410702	HO_248371		chr1	18604644	18605722	HO_4054
chr11	66014827	66015117	HO_185199		chr19	44849044	44850374	HO_279875		chr19	47241350	47243107	HO_280783		chr1	18715762	18716121	HO_4077
chr17	43288512	43289187	HO_253198		chr8	138497515	138498657	HO_147592		chr8	60307809	60308690	HO_140911		chr1	18716313	18716882	HO_4078
chr14	90447940	90448754	HO_222114		chr14	104979020	104980228	HO_224360		chr16	58892158	58893402	HO_241992		chr1	20222994	20223782	HO_4266
chr7	1762380	1762981	HO_117935		chr4	173528281	173528921	HO_82828		chr3	37999220	38000010	HO_53179		chr1	20433768	20434327	HO_4292
chr2	207831	208772	HO_26729		chr11	93649606	93650946	HO_188825		chr17	40088369	40089385	HO_252500		chr1	20611684	20612491	HO_4330
chr17	43264817	43265495	HO_253171		chr8	141451284	141452937	HO_148027		chr20	24581494	24582604	HO_286971		chr1	20816680	20817180	HO_4372
chrX	19210914	19211417	HO_306045		chr17	7430631	7431251	HO_248382		chr19	861857	863585	HO_267095		chr1	21176682	21177817	HO_4408
chrX	2793442	2794233	HO_304494		chr14	16054506	16056871	HO_215701		chr9	125141746	125143082	HO_159899		chr1	21607303	21608315	HO_4495
chr13	26047649	26048056	HO_208677		chr12	132760931	132761337	HO_207085		chr17	33293496	33294069	HO_251531		chr1	21818243	21818830	HO_4538
chr7	66542698	66543174	HO_124427		chr8	138494866	138496734	HO_147591		chr19	50568485	50570344	HO_282277		chr1	21830740	21830966	HO_4543
chr17	43322986	43323796	HO_253220		chr20	30511898	30513056	HO_287484		chr19	18878698	18881949	HO_275353		chr1	22176774	22178820	HO_4606
chr16	30895552	30895830	HO_239771		chr19	13863741	13864925	HO_273300		chr19	3478146	3480506	HO_269020		chr1	22546527	22547920	HO_4650
chr19	36488850	36489466	HO_277755		chr1	11762293	11763883	HO_2982		chr19	11355761	11356540	HO_272476		chr1	22563868	22565262	HO_4654
chr19	36666435	36666841	HO_277780		chr1	119621934	119622695	HO_15143		chr2	112053224	112054681	HO_37520		chr1	22817996	22818952	HO_4714
chr19	19189089	19189791	HO_275512		chr9	120875174	120876292	HO_159301		chr19	15448367	15449139	HO_273919		chr1	23567662	23568052	HO_4836
chrX	39883795	39884302	HO_307763		chr19	8695154	8697919	HO_271617		chr19	18541793	18542960	HO_275142		chr1	25800475	25801673	HO_5180
chrX	49052564	49053096	HO_308835		chr20	44810709	44811677	HO_289532		chr19	29566096	29568209	HO_276421		chr1	26164495	26165835	HO_5243
chr19	7450645	7451117	HO_270991		chr12	38135824	38138124	HO_196601		chr19	40684578	40686198	HO_278884		chr1	26594693	26596279	HO_5326
chr15	20340251	20340877	HO_225061		chr7	130523469	130525493	HO_131374		chr19	39870031	39872084	HO_278594		chr1	26697594	26698823	HO_5340
chr12	131580047	131580804	HO_206583		chr4	5893347	5894334	HO_69745		chr4	3624225	3625623	HO_69394		chr1	26827000	26828178	HO_5368
chr20	57715420	57715881	HO_291174		chr10	102409422	102410261	HO_173422		chr19	55660674	55662383	HO_283608		chr1	26990982	26992509	HO_5397
chr9	133273126	133273366	HO_161552		chr7	69061776	69062737	HO_124686		chr19	56158751	56159611	HO_283724		chr1	27072590	27073516	HO_5424
chr12	65421627	65422353	HO_199796		chr12	127166306	127168296	HO_206051		chr19	44745376	44746838	HO_279831		chr1	27166239	27166873	HO_5446
chr19	35525127	35525414	HO_277428		chr8	80487253	80488021	HO_142593		chr19	4122430	4123636	HO_269537		chr1	27295953	27296773	HO_5462
chrX	53279457	53279904	HO_309401		chr11	64713916	64714742	HO_184676		chr19	45250583	45251129	HO_280044		chr1	27359905	27360588	HO_5481
chr20	59584183	59584624	HO_291385		chr21	8194968	8196471	HO_292988		chr10	3173009	3173919	HO_163909		chr1	27526621	27527090	HO_5520
chr17	62414999	62416271	HO_255737		chr21	8377985	8379490	HO_293049		chr1	6106685	6109017	HO_1897		chr1	27591606	27592399	HO_5553
chr20	62057602	62059100	HO_291691		chr16	23202261	23203438	HO_238361		chr1	11524308	11525022	HO_2911		chr1	28669219	28670076	HO_5728
chrX	120156551	120157633	HO_315680		chr6	4426356	4428150	HO_101515		chr5	609938	611408	HO_84465		chr1	29236824	29237472	HO_5824
chr16	1535180	1535446	HO_234730		chr19	19083158	19084152	HO_275456		chr19	56594000	56595117	HO_283784		chr1	31546881	31547933	HO_6155
chr16	68770557	68770963	HO_243056		chr19	55545692	55546326	HO_283539		chr12	124480865	124481395	HO_205685		chr1	31763085	31763775	HO_6211
chr17	43237965	43238728	HO_253140		chr19	50454553	50456104	HO_282209		chr19	50459367	50460654	HO_282214		chr1	31770938	31771745	HO_6215
chr1	38807109	38807599	HO_7229		chr2	132278865	132280070	HO_39620		chr20	23637871	23638980	HO_286884		chr1	32012349	32013509	HO_6255
chr5	536231	537227	HO_84447		chrX	50811792	50813106	HO_309085		chr19	41992124	41993854	HO_279259		chr1	32073226	32073814	HO_6261
chr19	15507192	15507588	HO_273946		chr3	113212578	113213199	HO_59766		chr12	49051506	49052969	HO_197637		chr1	32973579	32974011	HO_6436
chr19	34165476	34165710	HO_277140		chr9	33655662	33659118	HO_152288		chr20	34997517	34998222	HO_288262		chr1	33179993	33180789	HO_6475
chr19	32331702	32332239	HO_276732		chrX	120468047	120468951	HO_315706		chr19	55285748	55287492	HO_283378		chr1	34557313	34558504	HO_6639
chr12	120068748	120069171	HO_204826		chrX	57069761	57070341	HO_309919		chr6	41192922	41194314	HO_105750		chr1	36125520	36127440	HO_6848
chr8	85719498	85719600	HO_142948		chr2	26692008	26692556	HO_29584		chr8	142478382	142479327	HO_148317		chr1	36570517	36572627	HO_6937
chrX	107244849	107245460	HO_314352		chr7	128352306	128352941	HO_131056		chr14	105622102	105623238	HO_224736		chr1	37282436	37283674	HO_7004
chr1	155313455	155313779	HO_17246		chr10	15371443	15372616	HO_165103		chr13	113375011	113376918	HO_215371		chr1	37753278	37754130	HO_7070
chr4	3411268	3411651	HO_69293		chrX	154751315	154752672	HO_319359		chr1	248742113	248743236	HO_26651		chr1	37834536	37834978	HO_7089
chr8	80071262	80071834	HO_142549		chr19	14496367	14497976	HO_273630		chr13	30840762	30841719	HO_209208		chr1	37930825	37931586	HO_7107
chr9	119368419	119368873	HO_159154		chr1	231163858	231164843	HO_24922		chr20	4172922	4173706	HO_284809		chr1	38004088	38005085	HO_7116
chr11	120249726	120250130	HO_191307		chr19	39296440	39298199	HO_278448		chr20	57525324	57528061	HO_291153		chr1	38036385	38036916	HO_7121
chrX	10032136	10032534	HO_305146		chr19	48444000	48445292	HO_281249		chr7	54544894	54546540	HO_123516		chr1	38063732	38064393	HO_7130
chr19	1927714	1928789	HO_268003		chr6	13710334	13710789	HO_102523		chr1	147600299	147601831	HO_16147		chr1	39103708	39104982	HO_7272
chr2	44950167	44950845	HO_31499		chr14	34545159	34546401	HO_217185		chr5	10994518	10996033	HO_85758		chr1	39998158	39998984	HO_7424
chrX	48334610	48335017	HO_308683		chr22	41922794	41923721	HO_301930		chr4	667806	669812	HO_68300		chr1	40374277	40375189	HO_7460
chr19	50249148	50249689	HO_282115		chr5	176595879	176596846	HO_99802		chr19	45341087	45342301	HO_280088		chr1	41382916	41383301	HO_7611
chr19	3426339	3427019	HO_268971		chr14	34556707	34557521	HO_217191		chr2	229920322	229921635	HO_47626		chr1	41530962	41533091	HO_7648
chrX	36395931	36396936	HO_307415		chr11	45826591	45827583	HO_182463		chr22	50056984	50058148	HO_303631		chr1	43499944	43501166	HO_7909
chrX	47141894	47142880	HO_308507		chr6	111873517	111874460	HO_111661		chr19	41928906	41929480	HO_279220		chr1	43529925	43530734	HO_7914
chr17	43890776	43891166	HO_253324		chr12	34219547	34220673	HO_196527		chr19	4184768	4186322	HO_269573		chr1	43932807	43933540	HO_7983
chr2	168303669	168305008	HO_42277		chr2	240999732	241000287	HO_49355		chr3	9768874	9769555	HO_50463		chr1	43978229	43979057	HO_7998
chrX	119515831	119516760	HO_315588		chr2	27137754	27138466	HO_29691		chr17	44065520	44066232	HO_253357		chr1	44616679	44617091	HO_8085
chr19	49388639	49389467	HO_281701		chr1	204562358	204564170	HO_21899		chr19	4492088	4493491	HO_269757		chr1	44876699	44877131	HO_8165
chr4	8998324	8998694	HO_70350		chr4	1007549	1009311	HO_68494		chr19	50506578	50507565	HO_282243		chr1	45081399	45082218	HO_8185
chr19	13008506	13009290	HO_272996		chr14	89874971	89876444	HO_222044		chr1	125179562	125180486	HO_15441		chr1	45739922	45740296	HO_8275
chrX	133355474	133356254	HO_316902		chrX	48956098	48957143	HO_308809		chr19	39498096	39498743	HO_278530		chr1	45804078	45804602	HO_8285
chr21	44311052	44311476	HO_296455		chrX	147990768	147992170	HO_318169		chr19	42269466	42270629	HO_279381		chr1	46341290	46343170	HO_8364
chr7	148477171	148477536	HO_133067		chr5	180639064	180639879	HO_100750		chr1	22546527	22547920	HO_4650		chr1	47415449	47416251	HO_8533
chr5	1951304	1951897	HO_84958		chr5	122986855	122987998	HO_94516		chr6	169807579	169809643	HO_116936		chr1	47707934	47708443	HO_8569
chr6	33974626	33975112	HO_104834		chr4	112706220	112706865	HO_78503		chr5	137516196	137517762	HO_95880		chr1	47965292	47966279	HO_8594
chr18	23111227	23111636	HO_261649		chr19	2308296	2309909	HO_268314		chr20	62986257	62987953	HO_292062		chr1	48381755	48382267	HO_8640
chr7	157405152	157405437	HO_134539		chr7	55572632	55573564	HO_123629		chr12	113058958	113059611	HO_203952		chr1	52633603	52634284	HO_9103
chr12	614075	614451	HO_192995		chr19	17718617	17719410	HO_274691		chr19	40688449	40689571	HO_278886		chr1	53485234	53485812	HO_9219
chr20	37276983	37277388	HO_288622		chr19	45875653	45876636	HO_280363		chr19	38736534	38737032	HO_278254		chr1	53664839	53665411	HO_9244
chr8	102227970	102228370	HO_144475		chr7	3792092	3792936	HO_118462		chr10	110227266	110227957	HO_174170		chr1	55213335	55214745	HO_9476
chr1	243979016	243979389	HO_26101		chr5	56952428	56953530	HO_89007		chr18	79200647	79201155	HO_266346		chr1	55215786	55216417	HO_9477
chrX	49051162	49051500	HO_308834		chr4	6908277	6909331	HO_69926		chr9	100354641	100355144	HO_157336		chr1	56644020	56645049	HO_9627
chr19	15062129	15062673	HO_273750		chr1	16073748	16074684	HO_3591		chr19	12989834	12990452	HO_272980		chr1	61081484	61081872	HO_10067
chr19	44887751	44888149	HO_279887		chr1	228554634	228555628	HO_24562		chr14	104858719	104862644	HO_224302		chr1	65441302	65442349	HO_10489
chr4	185579549	185580073	HO_83753		chr19	56143530	56144767	HO_283716		chr6	169900111	169902810	HO_116948		chr1	69569254	69569746	HO_10884
chr20	31649841	31650260	HO_287715		chr15	51749970	51751442	HO_228224		chr7	158150463	158151720	HO_134765		chr1	83174444	83175451	HO_11814
chr14	38955792	38956312	HO_217556		chr21	8214143	8214364	HO_293001		chr9	134024318	134025329	HO_161827		chr1	84574588	84575141	HO_11929
chr20	32487511	32487862	HO_287874		chr7	101417987	101419058	HO_128521		chr18	79584641	79586130	HO_266466		chr1	84689078	84690192	HO_11938
chr17	74896442	74897068	HO_257181		chrX	48788101	48789039	HO_308760		chr10	97151145	97152462	HO_172654		chr1	86773750	86774534	HO_12151
chr19	45224180	45224675	HO_280028		chr21	8397191	8397391	HO_293062		chr19	33775326	33776535	HO_277065		chr1	86914720	86916115	HO_12162
chr16	89493471	89493993	HO_246232		chr11	70423681	70425009	HO_186423		chr16	85730161	85730975	HO_245143		chr1	88992864	88994100	HO_12304
chr19	5577838	5578162	HO_270370		chr13	112898083	112898923	HO_215233		chr5	150353785	150355386	HO_97269		chr1	91387193	91387583	HO_12555
chr14	102379195	102380360	HO_223579		chr8	142758650	142759277	HO_148458		chr19	4120622	4122344	HO_269536		chr1	91387997	91388587	HO_12556
chr17	3638675	3639214	HO_247486		chr21	8441411	8441613	HO_293098		chr11	72639561	72641243	HO_186743		chr1	96722091	96723627	HO_13075
chr22	31905447	31905976	HO_300114		chr21	14084912	14086155	HO_293609		chr2	240848293	240850317	HO_49293		chr1	107570492	107572736	HO_13790
chrX	23863576	23863973	HO_306497		chr1	149458465	149459649	HO_16341		chr19	6533786	6534415	HO_270777		chr1	108488434	108488892	HO_13892
chr6	10502427	10502861	HO_102160		chr9	121234634	121235835	HO_159346		chr7	531246	533074	HO_117304		chr1	109508227	109509420	HO_14039
chr16	85782041	85782898	HO_245156		chr22	17103116	17104553	HO_297750		chr13	20392347	20394396	HO_208072		chr1	109548895	109549467	HO_14042
chr19	5036694	5037488	HO_270086		chr3	12995200	12996148	HO_50864		chr2	120513993	120516264	HO_38345		chr1	109911288	109912528	HO_14090
chr1	56327388	56328060	HO_9594		chr21	8258363	8258565	HO_293036		chr16	893587	894477	HO_234286		chr1	112640669	112641107	HO_14379
chr19	49544239	49544923	HO_281792		chr17	16435275	16436485	HO_249513		chr22	19201408	19202850	HO_298091		chr1	115479380	115479786	HO_14700
chr17	51403462	51404194	HO_254741		chr19	43405399	43408068	HO_279585		chr5	179452050	179453380	HO_100460		chr1	115641044	115641798	HO_14720
chr7	72998801	72999165	HO_125086		chr19	480075	482003	HO_266777		chr6	169649233	169651121	HO_116905		chr1	115826323	115827151	HO_14745
chr20	32922466	32922776	HO_287955		chr17	35151115	35153217	HO_251709		chr9	99337816	99339142	HO_157239		chr1	117428868	117429298	HO_14948
chr19	38341008	38341423	HO_278066		chr7	132577654	132578454	HO_131551		chr9	99423719	99424682	HO_157253		chr1	119621934	119622695	HO_15143
chr19	2347098	2348515	HO_268354		chr10	49703021	49704092	HO_168414		chr1	27556235	27556949	HO_5537		chr1	120001207	120002416	HO_15191
chr15	52291083	52291549	HO_228288		chr1	120788122	120789372	HO_15274		chr20	62422667	62423398	HO_291851		chr1	120354709	120355561	HO_15236
chr12	131581676	131582088	HO_206586		chr7	150395343	150397046	HO_133423		chr19	17646806	17648270	HO_274665		chr1	120788122	120789372	HO_15274
chr5	64919377	64920607	HO_89714		chr17	59343401	59344519	HO_255437		chr20	62051463	62053107	HO_291688		chr1	143325434	143326952	HO_15584
chr6	30888751	30888986	HO_104210		chr11	66069070	66069849	HO_185224		chr2	32358077	32359870	HO_30235		chr1	144523472	144524297	HO_15745
chr20	26601724	26601904	HO_287236		chr7	151198233	151199290	HO_133656		chr13	113231246	113232450	HO_215337		chr1	144560402	144562253	HO_15753
chr19	7346473	7347044	HO_270958		chr1	204671117	204672154	HO_21906		chr19	10006659	10007422	HO_271833		chr1	144814218	144815766	HO_15801
chr3	50203008	50203329	HO_54783		chr6	133271820	133272969	HO_113419		chr7	123534641	123535470	HO_130603		chr1	145857729	145858756	HO_15941
chr1	232760393	232761010	HO_25116		chr11	66295534	66296870	HO_185266		chr2	229562688	229564781	HO_47592		chr1	146160552	146161874	HO_15986
chr9	36776499	36776899	HO_152758		chr16	2497326	2498411	HO_235168		chr18	69838591	69839800	HO_265482		chr1	146409658	146410608	HO_16010
chr6	23620424	23621379	HO_103466		chr2	219626632	219627397	HO_46719		chr1	160401188	160402301	HO_17954		chr1	147585987	147587199	HO_16140
chr19	45081920	45082222	HO_279970		chr3	151034451	151035659	HO_63648		chrX	723723	725462	HO_304111		chr1	148038752	148039758	HO_16207
chrX	133401153	133401642	HO_316904		chr17	39573952	39574501	HO_252375		chr19	4662032	4663494	HO_269890		chr1	148361699	148362908	HO_16243
chrX	149432365	149433543	HO_318306		chr5	45696380	45697865	HO_88355		chr19	50699310	50700830	HO_282341		chr1	148611621	148612799	HO_16269
chr3	194617676	194618030	HO_67547		chr20	40854036	40854563	HO_289083		chr21	8224174	8224669	HO_293009		chr1	149162345	149163209	HO_16312
chr16	11791249	11791881	HO_236882		chr2	50347066	50347524	HO_31999		chr15	34584799	34585624	HO_226543		chr1	149458465	149459649	HO_16341
chr4	139083726	139084394	HO_80215		chrX	153645150	153646939	HO_318970		chr19	1768650	1769838	HO_267873		chr1	150728030	150728452	HO_16493
chr20	62750074	62750445	HO_291984		chr10	99526660	99527560	HO_172965		chr5	145568	146861	HO_84296		chr1	153610310	153611164	HO_16883
chr12	53382640	53383505	HO_198404		chr17	40140826	40141551	HO_252514		chr17	7236794	7237798	HO_248279		chr1	153679633	153680584	HO_16896
chr20	28495763	28495856	HO_287267		chr20	63214783	63215696	HO_292153		chr21	8407186	8407669	HO_293070		chr1	153806977	153807764	HO_16924
chr6	43078116	43078418	HO_106058		chr12	6445201	6445844	HO_193708		chr21	8451370	8451832	HO_293106		chr1	154325790	154327365	HO_17005
chr14	104807617	104808447	HO_224275		chr1	37794521	37795501	HO_7081		chr7	44306135	44307688	HO_122571		chr1	155079133	155080153	HO_17158
chr2	103171283	103171729	HO_36833		chr1	120001207	120002416	HO_15191		chr7	76280584	76281468	HO_125966		chr1	155130560	155131324	HO_17171
chr19	44522828	44523151	HO_279784		chr1	148611621	148612799	HO_16269		chr19	57016770	57018537	HO_283845		chr1	155174805	155175169	HO_17186
chr13	106677682	106678134	HO_214527		chr13	94710417	94711116	HO_213479		chr19	33721642	33722780	HO_277054		chr1	155272396	155273115	HO_17226
chr21	37565025	37565362	HO_295424		chr7	138981854	138983185	HO_132132		chr21	44533979	44535654	HO_296550		chr1	155283676	155284523	HO_17235
chr19	12949729	12950120	HO_272946		chrX	2192713	2193635	HO_304377		chr19	570953	571553	HO_266854		chr1	156083007	156083531	HO_17354
chr1	62435331	62435705	HO_10196		chr4	183850785	183853247	HO_83545		chr20	62335120	62336228	HO_291806		chr1	156149978	156151021	HO_17368
chr12	118071447	118072335	HO_204609		chr4	131740122	131740748	HO_79813		chr19	14978319	14979172	HO_273724		chr1	156161344	156161992	HO_17371
chrX	107487457	107488191	HO_314379		chr3	125056199	125056828	HO_60912		chr13	112210134	112211408	HO_215115		chr1	156217274	156218450	HO_17384
chr10	133319055	133319648	HO_176937		chr18	79409171	79410883	HO_266399		chr1	6962368	6963273	HO_2128		chr1	157995476	157996224	HO_17669
chr17	4494433	4494890	HO_247712		chr1	146160552	146161874	HO_15986		chrX	19874412	19875345	HO_306124		chr1	159944369	159945611	HO_17876
chr17	81723556	81723944	HO_259260		chr1	248825280	248825849	HO_26675		chr7	50712782	50714106	HO_123228		chr1	160204718	160205217	HO_17920
chr1	244816895	244817347	HO_26194		chr16	13007318	13008633	HO_237009		chr7	4806133	4809171	HO_118610		chr1	160519879	160520419	HO_17967
chr19	2395328	2395899	HO_268380		chr18	70301603	70302637	HO_265523		chr2	170827435	170829029	HO_42526		chr1	161441557	161442511	HO_18090
chr14	76915200	76915467	HO_221015		chr10	97333126	97333747	HO_172685		chr17	82579321	82580968	HO_259676		chr1	161443255	161444984	HO_18092
chr19	49472875	49473231	HO_281746		chrX	154060609	154061510	HO_319152		chr22	44333891	44336318	HO_302468		chr1	161448994	161449891	HO_18097
chr21	42845501	42845992	HO_296055		chrY	10198142	10199064	HO_319682		chr1	2400481	2401244	HO_940		chr1	161450359	161452297	HO_18098
chr2	85572494	85573011	HO_35089		chr1	145465608	145466575	HO_15883		chr19	2801749	2802978	HO_268598		chr1	161456368	161457141	HO_18102
chr19	10696739	10697165	HO_272175		chr15	52018417	52019030	HO_228249		chr19	42129804	42131043	HO_279313		chr1	161457794	161459634	HO_18103
chr19	5028441	5029145	HO_270079		chr20	59060259	59061254	HO_291332		chr14	88607070	88608316	HO_221912		chr1	161463781	161464672	HO_18107
chr12	8932576	8932969	HO_194161		chr12	13044824	13046280	HO_194604		chr1	44736378	44738017	HO_8119		chr1	161465430	161467080	HO_18109
chr19	55272083	55272534	HO_283365		chr11	122693159	122694230	HO_191570		chr16	27228001	27229336	HO_238826		chr1	161471146	161472531	HO_18113
chr19	8590918	8591432	HO_271579		chr14	105641152	105641902	HO_224744		chr8	977686	978867	HO_135169		chr1	164901389	164901967	HO_18407
chr19	3396869	3397184	HO_268946		chr2	134118880	134120073	HO_39804		chr16	67542106	67543020	HO_242832		chr1	165445249	165446193	HO_18471
chr16	825846	826222	HO_234259		chr12	125679356	125680362	HO_205916		chr9	135033140	135034276	HO_162095		chr1	166137941	166138481	HO_18542
chr3	162308220	162308726	HO_64730		chr11	111821239	111823093	HO_190332		chr22	27655517	27657429	HO_299483		chr1	169687786	169688523	HO_18917
chr16	2053568	2053808	HO_234950		chr19	38727731	38728326	HO_278247		chr17	40219646	40220214	HO_252531		chr1	170630408	170631767	HO_18993
chr8	22738552	22738944	HO_137461		chr21	43729232	43729858	HO_296260		chr19	6532266	6533479	HO_270776		chr1	171557147	171557866	HO_19079
chr17	50264693	50265239	HO_254542		chr2	88450972	88452140	HO_35472		chr7	151720677	151721304	HO_133769		chr1	172724533	172725488	HO_19202
chrX	135888075	135888527	HO_317167		chr16	51060531	51061646	HO_241116		chr16	55878263	55879592	HO_241565		chr1	178540363	178541558	HO_19748
chr2	201354193	201354750	HO_44914		chrX	19121036	19121906	HO_306040		chr18	10007270	10008438	HO_260816		chr1	179039922	179040301	HO_19794
chr5	17597121	17597393	HO_86374		chrX	129436568	129437892	HO_316451		chr8	6862419	6864645	HO_135791		chr1	179228107	179229162	HO_19809
chr2	36281255	36281552	HO_30590		chr19	43578688	43579320	HO_279632		chr22	39697960	39699248	HO_301553		chr1	179748350	179748951	HO_19873
chr11	63927245	63927818	HO_184341		chr1	57424403	57425832	HO_9692		chr13	109544048	109545608	HO_214767		chr1	180911416	180912555	HO_19974
chr2	96834972	96835376	HO_36213		chr19	48494084	48495005	HO_281282		chr1	143254753	143255380	HO_15546		chr1	182081801	182082694	HO_20123
chr7	74883539	74883812	HO_125626		chr5	14485949	14487503	HO_86029		chr20	61272866	61275497	HO_291533		chr1	182418624	182419808	HO_20151
chr20	26605977	26606214	HO_287244		chr15	52529409	52530356	HO_228313		chr20	20363000	20364420	HO_286486		chr1	182741966	182743393	HO_20185
chr20	31631251	31631653	HO_287704		chr15	65423226	65424284	HO_229572		chr16	56024097	56026073	HO_241581		chr1	183021898	183023041	HO_20217
chr1	54526266	54526804	HO_9372		chr19	56089009	56090560	HO_283690		chr15	70449148	70450978	HO_230041		chr1	183416982	183417454	HO_20253
chr10	21441130	21441591	HO_165583		chr16	28061171	28062744	HO_238947		chr16	86120929	86122106	HO_245201		chr1	183472938	183474012	HO_20265
chrX	8356252	8356679	HO_304980		chr7	50793794	50794799	HO_123241		chr9	78319530	78320594	HO_154953		chr1	200410137	200410837	HO_21377
chr19	40390300	40390830	HO_278728		chr21	8431942	8432534	HO_293089		chr19	50637398	50637939	HO_282302		chr1	201646747	201648150	HO_21535
chr16	68643332	68644115	HO_243035		chr7	151166431	151167107	HO_133632		chr20	38321095	38321710	HO_288809		chr1	203515320	203516010	HO_21773
chr19	41326222	41326628	HO_279077		chr19	3384374	3385135	HO_268933		chr20	62320696	62322054	HO_291791		chr1	203600255	203601152	HO_21786
chr19	38470841	38471336	HO_278136		chr8	142319824	142321243	HO_148252		chr1	125182145	125182721	HO_15443		chr1	204071030	204071996	HO_21832
chr1	63285441	63285909	HO_10264		chr9	98192990	98193832	HO_157114		chr5	1543602	1544154	HO_84829		chr1	204562358	204564170	HO_21899
chr19	8224566	8225340	HO_271374		chrX	107826971	107827666	HO_314433		chrX	2304312	2306044	HO_304398		chr1	204671117	204672154	HO_21906
chr11	66544256	66544598	HO_185368		chr3	10708374	10709767	HO_50597		chr11	10931458	10933573	HO_179472		chr1	204828786	204829703	HO_21922
chr19	49673336	49673738	HO_281874		chr8	143560982	143563899	HO_148826		chr2	90245482	90247021	HO_35654		chr1	205203679	205204907	HO_21948
chrX	56770061	56770427	HO_309861		chr1	153631479	153631894	HO_16887		chr9	34986870	34988308	HO_152494		chr1	205449459	205449988	HO_21984
chr5	17590261	17590559	HO_86372		chr19	3774379	3774730	HO_269282		chr19	12983878	12984685	HO_272974		chr1	206064754	206066199	HO_22073
chr19	8069011	8069298	HO_271315		chr3	71752641	71753411	HO_57052		chr20	34875741	34876464	HO_288248		chr1	206907171	206908294	HO_22175
chrX	145560378	145560859	HO_318005		chr12	53758408	53759197	HO_198461		chrX	1447323	1450429	HO_304271		chr1	211460994	211461434	HO_22658
chr19	17370213	17370752	HO_274515		chr21	8388618	8389148	HO_293055		chr15	101458401	101460725	HO_233749		chr1	212951684	212952444	HO_22833
chrX	71577419	71577857	HO_311123		chr1	156393991	156394628	HO_17419		chr21	45507573	45509441	HO_296907		chr1	214650407	214651508	HO_22977
chr19	38600190	38600690	HO_278204		chr3	57647840	57649024	HO_55718		chr19	1141401	1142320	HO_267332		chr1	218165091	218166019	HO_23230
chr20	50029409	50029718	HO_290245		chr13	112688453	112689762	HO_215178		chr11	1512837	1513796	HO_177874		chr1	224432195	224433523	HO_23846
chr9	126684918	126685452	HO_160094		chr6	19836754	19837210	HO_103129		chr18	13822181	13823959	HO_261276		chr1	227735689	227736494	HO_24304
chr17	49222907	49223183	HO_254331		chr7	1418148	1418693	HO_117748		chrY	11295427	11296073	HO_320222		chr1	228109620	228110839	HO_24419
chr1	32423292	32423920	HO_6327		chr1	20718234	20720024	HO_4355		chr20	50014585	50015063	HO_290244		chr1	228212575	228213529	HO_24457
chr19	37371435	37371858	HO_277860		chr19	49429262	49430081	HO_281717		chr17	8884147	8886141	HO_248726		chr1	228470691	228471256	HO_24543
chr20	47379766	47380151	HO_289889		chr3	173395712	173396140	HO_65549		chr4	925824	927481	HO_68438		chr1	228555729	228557359	HO_24563
chr8	8145736	8146121	HO_135933		chr1	4656097	4656980	HO_1687		chr1	181425575	181427683	HO_20044		chr1	228608412	228609327	HO_24566
chr11	61492191	61492512	HO_183825		chr5	8441270	8442228	HO_85524		chr20	419711	420625	HO_284220		chr1	228610728	228611818	HO_24569
chr20	62035235	62035562	HO_291682		chr17	3036398	3037344	HO_247372		chrY	56704457	56706282	HO_320622		chr1	228612854	228613822	HO_24571
chr20	44930506	44930730	HO_289550		chr6	114341600	114342152	HO_111847		chr13	31053345	31055948	HO_209228		chr1	228615227	228616058	HO_24574
chr3	126960991	126961162	HO_61160		chr12	2795984	2796721	HO_193248		chr12	132597281	132598023	HO_207023		chr1	228617380	228618275	HO_24577
chr20	46211618	46212310	HO_289756		chr1	237943972	237946332	HO_25648		chr21	46135078	46135761	HO_297131		chr1	228619693	228620515	HO_24580
chr3	179123585	179123965	HO_65967		chr14	100341886	100342721	HO_223231		chr19	1165027	1166235	HO_267356		chr1	228621934	228622716	HO_24582
chr7	127641950	127642334	HO_130947		chr16	23835334	23835699	HO_238439		chr20	63374447	63376230	HO_292234		chr1	228624125	228624963	HO_24584
chr12	3103710	3104222	HO_193310		chr7	157008303	157009506	HO_134452		chr1	143252674	143253195	HO_15541		chr1	228626407	228627192	HO_24587
chr7	29985538	29985935	HO_121139		chr5	142389724	142390266	HO_96556		chr2	94208915	94210350	HO_35877		chr1	228628634	228629437	HO_24590
chr1	1269976	1270358	HO_369		chr19	3613436	3616656	HO_269136		chr10	2231637	2232720	HO_163821		chr1	228630870	228631694	HO_24592
chr11	132614035	132614527	HO_192606		chr16	87294121	87294622	HO_245376		chr17	83012389	83013301	HO_259825		chr1	228633115	228633940	HO_24595
chr19	10557911	10558919	HO_272111		chr8	141062495	141063392	HO_147892		chr17	81534589	81536739	HO_259160		chr1	228635421	228636166	HO_24598
chr8	141126148	141126366	HO_147903		chr17	19138790	19140365	HO_250069		chr13	28139363	28140555	HO_208907		chr1	228637423	228638400	HO_24600
chr15	21107804	21108787	HO_225159		chr2	100449684	100450688	HO_36587		chr3	126863559	126865773	HO_61155		chr1	228639872	228640639	HO_24603
chr10	43418034	43418338	HO_167712		chr9	125457519	125458778	HO_159946		chr6	2427913	2429901	HO_101213		chr1	228642049	228642870	HO_24606
chr15	65386614	65386891	HO_229559		chr12	120642212	120642922	HO_204975		chr14	95423577	95425002	HO_222664		chr1	228644288	228645093	HO_24609
chrX	51128049	51129325	HO_309123		chr16	33767704	33768235	HO_240272		chr6	439798	440911	HO_100964		chr1	228646320	228647304	HO_24612
chr17	2895882	2896361	HO_247334		chr17	36939827	36940236	HO_251981		chr2	127618843	127620357	HO_38981		chr1	229624637	229625568	HO_24736
chr14	73968831	73969345	HO_220657		chrX	70444087	70444915	HO_310995		chr15	20146505	20147865	HO_225015		chr1	231040385	231041083	HO_24894
chr20	26603278	26603410	HO_287239		chr16	85843349	85844169	HO_245176		chr9	85290066	85291342	HO_155588		chr1	231163858	231164843	HO_24922
chr11	9958779	9959045	HO_179371		chrX	153903955	153905198	HO_319087		chr15	21153024	21154385	HO_225173		chr1	231420586	231421306	HO_24964
chr8	102658526	102658946	HO_144530		chr22	17741665	17742470	HO_297857		chr17	79138167	79139071	HO_258271		chr1	233905469	233906435	HO_25243
chr19	46752032	46752407	HO_280637		chr1	2110776	2111668	HO_802		chr19	51691191	51691761	HO_282588		chr1	235650716	235651458	HO_25437
chrX	3535805	3536417	HO_304585		chr3	51389979	51390979	HO_55027		chr19	40497129	40498233	HO_278781		chr1	236685282	236686197	HO_25536
chr12	67818696	67819163	HO_200021		chr16	13126230	13128438	HO_237022		chr20	57116767	57117896	HO_291099		chr1	237030182	237030732	HO_25565
chr19	18453714	18454221	HO_275102		chrX	21939808	21940561	HO_306298		chr18	76394815	76395801	HO_265957		chr1	237602637	237603356	HO_25614
chr5	81927728	81928136	HO_91327		chr7	149460864	149461771	HO_133238		chr8	144699341	144700122	HO_149455		chr1	240184504	240185515	HO_25784
chr6	24125580	24125995	HO_103514		chr9	136151190	136153171	HO_162465		chr19	48168986	48169762	HO_281144		chr1	245142647	245143539	HO_26249
chr2	239277483	239278074	HO_48950		chr6	105294287	105295528	HO_110987		chr21	44435334	44436141	HO_296519		chr1	248812333	248812929	HO_26672
chr5	56039710	56040063	HO_88915		chr2	235671448	235673027	HO_48436		chr5	77576034	77576847	HO_90896		chr2	1587238	1589184	HO_26908
chr19	55501331	55502622	HO_283511		chr12	31589542	31590133	HO_196253		chr4	56188274	56188725	HO_74172		chr2	1719906	1720836	HO_26943
chr9	128642843	128643188	HO_160517		chr12	130334380	130335169	HO_206351		chr15	29062895	29064875	HO_225851		chr2	9941610	9942033	HO_27817
chr19	5059571	5059910	HO_270108		chr12	123151632	123152580	HO_205454		chr10	131385386	131387087	HO_176231		chr2	10300962	10302436	HO_27886
chr17	4722728	4723022	HO_247793		chr7	2376432	2378268	HO_118144		chr2	91569703	91570826	HO_35778		chr2	10972992	10973517	HO_28008
chr17	1161821	1162522	HO_246797		chr6	168034381	168035369	HO_116662		chr1	29707653	29708509	HO_5878		chr2	11080317	11081108	HO_28017
chr14	23035696	23036130	HO_216200		chr2	202346238	202347346	HO_45006		chr10	728515	729122	HO_163602		chr2	11483103	11483706	HO_28073
chr16	10405403	10405843	HO_236647		chr19	17196108	17196561	HO_274393		chr17	7909446	7910512	HO_248532		chr2	11561709	11562593	HO_28082
chr22	42316708	42317154	HO_302005		chr14	16024185	16024935	HO_215686		chr20	1018962	1019960	HO_284322		chr2	11583948	11584862	HO_28086
chr19	11437641	11438229	HO_272520		chr2	229180747	229181607	HO_47551		chr19	3276251	3277197	HO_268858		chr2	11760157	11761057	HO_28110
chr9	133817602	133818063	HO_161756		chr22	10740617	10741519	HO_297302		chr16	48930688	48932866	HO_240846		chr2	15559894	15561064	HO_28433
chr21	42992988	42993282	HO_296098		chr11	107017130	107017629	HO_189885		chr10	428426	429198	HO_163532		chr2	23681995	23682525	HO_29156
chrX	327314	328017	HO_303995		chr2	149330799	149331935	HO_40884		chr1	125182800	125183251	HO_15444		chr2	24076501	24077409	HO_29197
chr11	72119185	72119459	HO_186662		chr1	32540024	32540418	HO_6345		chr2	239705810	239707773	HO_49006		chr2	24206582	24208168	HO_29216
chr6	30622644	30622988	HO_104158		chr16	4116778	4117823	HO_235686		chr16	9672582	9673367	HO_236537		chr2	25252720	25253862	HO_29353
chr8	144289283	144289608	HO_149230		chr10	125895148	125895969	HO_175696		chr8	142346889	142348498	HO_148263		chr2	25278916	25280281	HO_29363
chr19	4570744	4571302	HO_269827		chr5	174870272	174871255	HO_99553		chr8	144600111	144603400	HO_149429		chr2	25672043	25673048	HO_29435
chr20	32459976	32460308	HO_287861		chr2	55483213	55484101	HO_32358		chr21	9246107	9248144	HO_293202		chr2	26692008	26692556	HO_29584
chr4	5996502	5996774	HO_69752		chr20	62049749	62050435	HO_291686		chr12	50086373	50087241	HO_197830		chr2	26693301	26694456	HO_29585
chr19	47903904	47904204	HO_281066		chr3	50343724	50344280	HO_54862		chr19	41924775	41926516	HO_279217		chr2	27137754	27138466	HO_29691
chr17	79972477	79972917	HO_258520		chr1	10756649	10757511	HO_2768		chr10	132669391	132670397	HO_176598		chr2	27539191	27539652	HO_29772
chr7	76233520	76233939	HO_125943		chrX	154427838	154428727	HO_319256		chr12	108577443	108579251	HO_203361		chr2	27556805	27557247	HO_29776
chr6	5381691	5382474	HO_101619		chr5	177670038	177671697	HO_100063		chr22	22296462	22297538	HO_298753		chr2	33767399	33767598	HO_30379
chr11	114762000	114762385	HO_190629		chrX	19886386	19887073	HO_306126		chr19	3475691	3476866	HO_269017		chr2	36603501	36604280	HO_30639
chr19	19497275	19498047	HO_275623		chr3	188154543	188155483	HO_66991		chr5	515130	516051	HO_84431		chr2	37325026	37325523	HO_30710
chr8	80462447	80462802	HO_142590		chr12	14231362	14232262	HO_194739		chr2	1056997	1057812	HO_26841		chr2	37447327	37448133	HO_30725
chr8	141269441	141269763	HO_147949		chr14	22415807	22416307	HO_216100		chr5	180385058	180385681	HO_100677		chr2	37977746	37979323	HO_30789
chr19	8329962	8330404	HO_271420		chr15	52785609	52787256	HO_228336		chr7	75989214	75990447	HO_125886		chr2	38377194	38378038	HO_30847
chr6	152959593	152959982	HO_115091		chr4	109730279	109730811	HO_78258		chr14	101019426	101020731	HO_223380		chr2	39664578	39665672	HO_30979
chr10	1101708	1102279	HO_163671		chr17	7479919	7480445	HO_248404		chr19	55623770	55624384	HO_283585		chr2	41377853	41378745	HO_31105
chr1	204233988	204234422	HO_21861		chr2	10004006	10005028	HO_27826		chr16	884932	886448	HO_234284		chr2	42604374	42605092	HO_31231
chr1	232383461	232383777	HO_25074		chr21	42219916	42220404	HO_295933		chr2	239865628	239869287	HO_49034		chr2	45309811	45311583	HO_31563
chr19	19129968	19130574	HO_275477		chr6	134256266	134257230	HO_113509		chr12	55742564	55743032	HO_198772		chr2	46699645	46700283	HO_31671
chr22	38458504	38458848	HO_301256		chr3	146015012	146015898	HO_63259		chr10	133536636	133537626	HO_177031		chr2	47432187	47432958	HO_31748
chr17	3038953	3039332	HO_247373		chr1	143699229	143700011	HO_15643		chr11	65970536	65972112	HO_185179		chr2	47906581	47907535	HO_31807
chr1	36327867	36328315	HO_6896		chr15	41598803	41599795	HO_227298		chr10	77670447	77671971	HO_170735		chr2	48554774	48555240	HO_31863
chr16	16615541	16615977	HO_237552		chr5	66129069	66129848	HO_89811		chr3	13205087	13206230	HO_50896		chr2	50347066	50347524	HO_31999
chr10	110870075	110870421	HO_174220		chrX	153319711	153320473	HO_318838		chr17	41627014	41627516	HO_252708		chr2	53972520	53973409	HO_32222
chr19	41217786	41218130	HO_279042		chr14	103335050	103336113	HO_223828		chrY	56757866	56759038	HO_320687		chr2	55050074	55051506	HO_32318
chr10	127000567	127001016	HO_175801		chr19	46389307	46390358	HO_280519		chr20	24810953	24812467	HO_287000		chr2	57477955	57478685	HO_32529
chr1	16513083	16513461	HO_3695		chr17	30697416	30697950	HO_251216		chr19	3677915	3679101	HO_269199		chr2	63721208	63721539	HO_33066
chr8	115187074	115187485	HO_145393		chrX	49270903	49271920	HO_308913		chr3	41200105	41201237	HO_53575		chr2	64041421	64042449	HO_33091
chr1	156220992	156222004	HO_17385		chr2	27117532	27118748	HO_29681		chr16	23408327	23410133	HO_238383		chr2	68252751	68253374	HO_33503
chr19	35018323	35019181	HO_277282		chr2	219449361	219450065	HO_46638		chrY	56679408	56680700	HO_320592		chr2	71235798	71236281	HO_33837
chrX	3193559	3194164	HO_304537		chrX	149631931	149632558	HO_318344		chr19	54181948	54182619	HO_283057		chr2	72945041	72947175	HO_34021
chr8	25587054	25587622	HO_137783		chr15	89089344	89090439	HO_232367		chr20	32613379	32614963	HO_287904		chr2	73069132	73069583	HO_34034
chr1	37886495	37887387	HO_7095		chr14	104791222	104791975	HO_224263		chr22	32758785	32760179	HO_300241		chr2	79511497	79512625	HO_34643
chr16	30054464	30054775	HO_239489		chr17	19034123	19035349	HO_250038		chr20	50198139	50199203	HO_290295		chr2	80436483	80437311	HO_34699
chr12	130862128	130862462	HO_206446		chr14	23571379	23572862	HO_216284		chr9	63051564	63052558	HO_153589		chr2	85237789	85238612	HO_35032
chr11	1091552	1092150	HO_177625		chr12	119990132	119990944	HO_204818		chr15	28067898	28069285	HO_225734		chr2	87349216	87350775	HO_35324
chr12	52229884	52230046	HO_198172		chr1	3753642	3754280	HO_1534		chrY	56697340	56698463	HO_320614		chr2	88450972	88452140	HO_35472
chr10	86673332	86673631	HO_171607		chr9	77516748	77517452	HO_154853		chrY	56711598	56712887	HO_320628		chr2	90243623	90244903	HO_35653
chr1	36159394	36159810	HO_6859		chr16	55478192	55479105	HO_241514		chr17	2033253	2034481	HO_247112		chr2	90245482	90247021	HO_35654
chr20	35933898	35934354	HO_288400		chr10	30059705	30060646	HO_166404		chr19	41910803	41911369	HO_279205		chr2	91441720	91443383	HO_35737
chr1	180130872	180131319	HO_19901		chr1	6201193	6201968	HO_1918		chrX	102305945	102306739	HO_313857		chr2	91569703	91570826	HO_35778
chr19	48423255	48423751	HO_281246		chrX	39847449	39847985	HO_307755		chrY	56729422	56730556	HO_320649		chr2	91852519	91852921	HO_35833
chr9	135691114	135691405	HO_162250		chr2	43821488	43822418	HO_31374		chr12	124481542	124482239	HO_205686		chr2	94208915	94210350	HO_35877
chr11	68392545	68392932	HO_185932		chr10	22714837	22715594	HO_165725		chr16	32812244	32812945	HO_240165		chr2	94605557	94606694	HO_35896
chr7	66379337	66379912	HO_124398		chr18	4455562	4456141	HO_260306		chr1	155687180	155687872	HO_17290		chr2	96118983	96121248	HO_36083
chrX	6049327	6049695	HO_304786		chr13	40211377	40211848	HO_209944		chr20	56710054	56710947	HO_291053		chr2	96462605	96462999	HO_36140
chr14	73247438	73247806	HO_220543		chr11	14642495	14643589	HO_179859		chr9	136023368	136024619	HO_162400		chr2	97738178	97739069	HO_36327
chr14	92535930	92536470	HO_222345		chrX	38560695	38561349	HO_307610		chr1	144150858	144151891	HO_15699		chr2	98899759	98900940	HO_36428
chr4	75694838	75695159	HO_75499		chr16	26959027	26960118	HO_238798		chr19	10009677	10010081	HO_271836		chr2	99997450	99997923	HO_36543
chr14	45500985	45501455	HO_217976		chr19	19595768	19596823	HO_275677		chr19	54417047	54417864	HO_283116		chr2	100845085	100845507	HO_36622
chr16	79508019	79508349	HO_244207		chr15	34677142	34677865	HO_226553		chr1	143219452	143220709	HO_15497		chr2	102250857	102251270	HO_36770
chr17	50348935	50349273	HO_254563		chr19	9853834	9854489	HO_271785		chr16	30749058	30750162	HO_239727		chr2	102251388	102251861	HO_36771
chr19	2000524	2000972	HO_268061		chr21	8441134	8441301	HO_293097		chr9	114278169	114279090	HO_158673		chr2	120513993	120516264	HO_38345
chr7	66920846	66921105	HO_124492		chr12	52078716	52079667	HO_198126		chrX	102380381	102381167	HO_313870		chr2	128396041	128396764	HO_39112
chr22	33033350	33033863	HO_300273		chr17	42165708	42166346	HO_252875		chr1	53524200	53525932	HO_9226		chr2	130128045	130129341	HO_39280
chr15	28934207	28934502	HO_225839		chr7	35038068	35038815	HO_121651		chr8	10673560	10674558	HO_136197		chr2	130226985	130228449	HO_39302
chr19	38497981	38498494	HO_278153		chr12	27437602	27438685	HO_195862		chr20	1225244	1225665	HO_284353		chr2	131209498	131210835	HO_39478
chr1	21352321	21352590	HO_4442		chr2	10910789	10911762	HO_28001		chr22	37399361	37400194	HO_300898		chr2	131445794	131447304	HO_39513
chr11	93615008	93615676	HO_188820		chr8	43141367	43143022	HO_139470		chr13	113760597	113761848	HO_215476		chr2	131543801	131544865	HO_39533
chr20	25857547	25857792	HO_287172		chr7	64193232	64194166	HO_124161		chr1	205972763	205975194	HO_22062		chr2	132222306	132222730	HO_39605
chr13	25374235	25374712	HO_208610		chr1	43650525	43651023	HO_7948		chr6	3356255	3357260	HO_101391		chr2	132253857	132256266	HO_39609
chrX	17530992	17531623	HO_305875		chr12	120346267	120346796	HO_204899		chr12	113372864	113373796	HO_204037		chr2	132278865	132280070	HO_39620
chr19	17309610	17309906	HO_274486		chr17	72618172	72619129	HO_256835		chr6	15468410	15469318	HO_102712		chr2	132280525	132283047	HO_39622
chr17	73224793	73225079	HO_256894		chr13	96089501	96090111	HO_213633		chr19	3042121	3042946	HO_268703		chr2	138780817	138781702	HO_40237
chr17	82913947	82914376	HO_259788		chr12	112848608	112849249	HO_203928		chr19	4034754	4037049	HO_269464		chr2	139989338	139990158	HO_40307
chr19	32203155	32203758	HO_276720		chr1	214279624	214280870	HO_22940		chr9	65823979	65824733	HO_153873		chr2	148881677	148881919	HO_40833
chr3	36633459	36633773	HO_53064		chr15	101250248	101251193	HO_233726		chr17	21406554	21408502	HO_250445		chr2	152503464	152504050	HO_41156
chr20	54227015	54227654	HO_290769		chr15	75011696	75012424	HO_230645		chr2	9304430	9306864	HO_27733		chr2	157627799	157628497	HO_41502
chr1	26373548	26374147	HO_5288		chr17	51121015	51122044	HO_254701		chr22	49155573	49156178	HO_303396		chr2	160349871	160350728	HO_41740
chr7	742279	742941	HO_117391		chr1	108559216	108559992	HO_13912		chrY	56740057	56741017	HO_320660		chr2	167562760	167563164	HO_42216
chr11	47217988	47218496	HO_182693		chr22	38844367	38844816	HO_301325		chr11	57374843	57376314	HO_183323		chr2	175108697	175109095	HO_42905
chr14	75983743	75984060	HO_220891		chr1	20483527	20484030	HO_4306		chr21	46311341	46311968	HO_297193		chr2	177396139	177396951	HO_43114
chr1	19669359	19669717	HO_4206		chrX	150692017	150693195	HO_318435		chr7	74053448	74054817	HO_125396		chr2	179264915	179265766	HO_43272
chr8	12552188	12552536	HO_136448		chr17	3966434	3967279	HO_247614		chr4	51843841	51844411	HO_73675		chr2	191397287	191397729	HO_44153
chr8	12611203	12611599	HO_136462		chrX	124517926	124518405	HO_316092		chr21	36497425	36497993	HO_295297		chr2	195568680	195569131	HO_44405
chr7	158590525	158590994	HO_134891		chr4	3075103	3076412	HO_69221		chrX	37493455	37494108	HO_307509		chr2	197930827	197931679	HO_44619
chr19	36033436	36034021	HO_277663		chr13	113729555	113730595	HO_215464		chr6	34070663	34073600	HO_104856		chr2	202346238	202347346	HO_45006
chr18	62186946	62187199	HO_265018		chr4	131290794	131291442	HO_79781		chr22	27565531	27567077	HO_299467		chr2	204560292	204561328	HO_45212
chrX	23080128	23080614	HO_306408		chr3	103531110	103531382	HO_59023		chr13	111857563	111858500	HO_215042		chr2	212535955	212537110	HO_45855
chr19	17260687	17261215	HO_274450		chr5	176238965	176240495	HO_99712		chr3	10487164	10488251	HO_50577		chr2	216633953	216634635	HO_46229
chr12	5432625	5432887	HO_193565		chr11	3856076	3857038	HO_178637		chrY	11292135	11293460	HO_320217		chr2	217884186	217884995	HO_46337
chr20	2588182	2588770	HO_284501		chr5	37562145	37562957	HO_87648		chr16	71625124	71626030	HO_243457		chr2	217936636	217937223	HO_46339
chr20	25609889	25610505	HO_287129		chr20	30519578	30519862	HO_287486		chr10	100723070	100723554	HO_173139		chr2	218430243	218430798	HO_46431
chr22	37594711	37595142	HO_300964		chr7	143385922	143387417	HO_132681		chr19	3278264	3278855	HO_268861		chr2	218847057	218848043	HO_46466
chr14	21477311	21477501	HO_216037		chr22	26159794	26160944	HO_299293		chr17	82671073	82672436	HO_259701		chr2	218871759	218873377	HO_46484
chrX	135767176	135767519	HO_317159		chr18	11826334	11827275	HO_260986		chr19	1170415	1171433	HO_267361		chr2	218881229	218883525	HO_46489
chr1	6115562	6115802	HO_1900		chr15	40358428	40359423	HO_227094		chr1	125088016	125088543	HO_15415		chr2	219308592	219309200	HO_46605
chr19	16466218	16466623	HO_274173		chr21	8213879	8214053	HO_293000		chr1	143214194	143214854	HO_15490		chr2	219511882	219512468	HO_46671
chr16	66520205	66520833	HO_242554		chr1	17235303	17236147	HO_3898		chrY	56736559	56737149	HO_320657		chr2	219851681	219853265	HO_46750
chr7	155345280	155345671	HO_134173		chr13	33015045	33016207	HO_209394		chr1	1426873	1427487	HO_475		chr2	222293949	222294670	HO_46927
chr19	50554289	50554773	HO_282267		chr9	133695886	133696899	HO_161706		chr9	40584666	40586001	HO_153115		chr2	229180747	229181607	HO_47551
chrX	152805892	152806302	HO_318737		chr7	131105062	131105733	HO_131443		chrY	56743708	56744263	HO_320667		chr2	231684841	231685475	HO_47878
chr15	26454769	26455148	HO_225600		chr6	151669339	151670068	HO_114963		chr18	13242996	13243911	HO_261207		chr2	232237718	232238230	HO_47968
chr19	1802894	1803457	HO_267903		chr1	1616436	1618068	HO_581		chrY	56707962	56708866	HO_320624		chr2	234025689	234026100	HO_48253
chr12	41990685	41991130	HO_196914		chrX	23335516	23336748	HO_306436		chrY	56683014	56683997	HO_320596		chr2	234950313	234951531	HO_48358
chr18	57680702	57681369	HO_264565		chr1	226548255	226548695	HO_24153		chr7	158728967	158730614	HO_134915		chr2	238117353	238119694	HO_48737
chr19	3497877	3498223	HO_269039		chr17	80259090	80260127	HO_258615		chrY	56834711	56836149	HO_320717		chr2	238765031	238765946	HO_48863
chr7	67510534	67510906	HO_124552		chr6	72732382	72733921	HO_108373		chr15	31975766	31977418	HO_226228		chr2	239929323	239930575	HO_49045
chr11	117907379	117907700	HO_190935		chr12	129265303	129266985	HO_206259		chr2	3294256	3296822	HO_27135		chr2	240054984	240055907	HO_49057
chr1	188266184	188266676	HO_20651		chr2	127011202	127012006	HO_38894		chr13	20461956	20463001	HO_208087		chr2	240502051	240502864	HO_49160
chr19	16553725	16554006	HO_274222		chr21	8396918	8397082	HO_293061		chr19	50550195	50550857	HO_282264		chr2	240701752	240703097	HO_49242
chr8	141169306	141169945	HO_147914		chr3	23870763	23871157	HO_51952		chr6	159814767	159816112	HO_115792		chr2	240777759	240782360	HO_49267
chr6	151587077	151587443	HO_114949		chr15	28884394	28885643	HO_225825		chr2	241968693	241971234	HO_49624		chr2	240848293	240850317	HO_49293
chr5	43017404	43018177	HO_88135		chr10	24723865	24724842	HO_165928		chr7	2911700	2912600	HO_118354		chr2	240999732	241000287	HO_49355
chrX	119756596	119756927	HO_315629		chr19	11423850	11424417	HO_272513		chr16	33707746	33708803	HO_240266		chr2	241570251	241571634	HO_49477
chr17	1549961	1550475	HO_246937		chr15	82047502	82048756	HO_231536		chr1	144643652	144644152	HO_15760		chr2	241575610	241576222	HO_49478
chrX	72525177	72525552	HO_311270		chr22	42389832	42390614	HO_302030		chr7	133408038	133408939	HO_131621		chr3	9397980	9399035	HO_50398
chr7	67021344	67021505	HO_124507		chr5	22102461	22103507	HO_86595		chr19	48648026	48648639	HO_281366		chr3	9552828	9553536	HO_50420
chr7	75829937	75830207	HO_125849		chr12	98967860	98968545	HO_202443		chr8	1561706	1563788	HO_135276		chr3	9704195	9705411	HO_50448
chr22	37779660	37780425	HO_301030		chr6	18263407	18264115	HO_102992		chr13	113506825	113507207	HO_215413		chr3	9730664	9731271	HO_50456
chr2	15990123	15990522	HO_28478		chr18	31685653	31686549	HO_262329		chrY	56747289	56748143	HO_320673		chr3	11486668	11487330	HO_50676
chr3	197511980	197512258	HO_68081		chr4	75885372	75886343	HO_75512		chrY	56765078	56765675	HO_320696		chr3	13506623	13507733	HO_50941
chr14	64388399	64388727	HO_219680		chrX	153270275	153271498	HO_318827		chr15	91748774	91750684	HO_232779		chr3	13558122	13558671	HO_50950
chr14	74317045	74317474	HO_220700		chr19	34559433	34561385	HO_277205		chr8	747108	749047	HO_135123		chr3	13569687	13570226	HO_50955
chr10	100007167	100007551	HO_173019		chr9	136579467	136580111	HO_162709		chrY	56715064	56715627	HO_320631		chr3	13704548	13706146	HO_50986
chr19	1365128	1365774	HO_267541		chr14	104966096	104966616	HO_224352		chr19	244237	245922	HO_266650		chr3	14539354	14540329	HO_51112
chrX	72182732	72183437	HO_311230		chr20	17856047	17856737	HO_286208		chr9	134002224	134002997	HO_161820		chr3	14948695	14949673	HO_51162
chr19	2382494	2382841	HO_268375		chr13	106591525	106592230	HO_214524		chrY	26669701	26671298	HO_320582		chr3	15860059	15861629	HO_51257
chr22	44756050	44756338	HO_302549		chr18	9297011	9298343	HO_260743		chr20	60500232	60501764	HO_291469		chr3	18445408	18446235	HO_51504
chrX	53083932	53084298	HO_309365		chr19	55525171	55525613	HO_283521		chrY	56734239	56734921	HO_320655		chr3	23870763	23871157	HO_51952
chr1	2241797	2242272	HO_863		chrX	17374549	17375076	HO_305859		chr14	77220104	77220920	HO_221071		chr3	25665008	25665695	HO_52095
chr12	64648079	64648506	HO_199704		chr19	36055157	36055744	HO_277673		chr1	143256227	143256645	HO_15548		chr3	38649894	38650767	HO_53275
chr19	55357106	55357509	HO_283418		chr22	41571379	41572350	HO_301846		chrY	56754303	56754895	HO_320683		chr3	39105731	39107011	HO_53325
chr5	34619926	34620376	HO_87390		chr19	18759433	18760148	HO_275275		chr6	148877251	148878962	HO_114690		chr3	42803031	42804344	HO_53782
chr19	13180954	13181311	HO_273099		chr8	19609743	19610931	HO_136994		chr18	76858432	76859529	HO_266031		chr3	43104531	43105578	HO_53812
chr5	17522188	17522506	HO_86367		chr8	55842407	55843040	HO_140490		chr19	36213794	36214531	HO_277715		chr3	46844250	46845437	HO_54214
chr19	47266311	47266587	HO_280795		chr22	11282593	11283341	HO_297356		chr21	44210954	44212436	HO_296408		chr3	48057101	48057569	HO_54397
chr20	26605053	26605238	HO_287242		chr1	156214898	156216515	HO_17383		chr13	83908807	83909501	HO_212929		chr3	48190454	48191380	HO_54411
chr19	11402290	11402627	HO_272498		chr21	42012604	42013774	HO_295893		chr10	38599814	38600276	HO_167177		chr3	48478184	48479122	HO_54456
chr4	182943061	182943643	HO_83426		chr14	91418376	91419359	HO_222238		chrY	56686643	56687146	HO_320600		chr3	48654553	48655789	HO_54506
chr13	52802905	52803336	HO_211185		chr12	131525970	131527854	HO_206569		chr10	11300006	11301336	HO_164667		chr3	52298951	52300248	HO_55172
chr17	41741965	41742520	HO_252754		chr19	41174701	41175623	HO_279023		chrY	56768558	56769167	HO_320702		chr3	52455705	52457115	HO_55207
chr17	17685506	17685774	HO_249719		chr12	2461030	2462277	HO_193202		chrX	101737263	101738315	HO_313783		chr3	53168687	53169743	HO_55297
chr19	15583001	15583732	HO_273961		chr17	31450521	31451205	HO_251312		chr14	103081777	103082505	HO_223733		chr3	58333356	58334103	HO_55775
chr19	13927102	13927372	HO_273343		chr7	27198351	27199439	HO_120844		chr19	38222964	38223776	HO_278005		chr3	63862157	63863468	HO_56308
chr16	89986716	89987109	HO_246444		chr9	97854875	97855509	HO_157069		chr2	128939794	128940765	HO_39170		chr3	65974399	65975032	HO_56493
chr15	90622088	90622427	HO_232626		chrX	119466968	119468242	HO_315577		chr1	53172155	53173340	HO_9156		chr3	66499858	66500187	HO_56549
chr19	4985455	4985964	HO_270058		chr1	179039922	179040301	HO_19794		chr17	375463	376321	HO_246583		chr3	71584255	71584989	HO_57028
chr11	126347607	126347887	HO_191972		chr3	167434887	167435426	HO_65016		chr11	35856230	35857054	HO_181765		chr3	71725655	71726354	HO_57049
chr19	45557232	45557724	HO_280210		chr12	104138447	104139417	HO_202909		chr10	16850996	16851946	HO_165229		chr3	76729713	76731016	HO_57477
chr8	404752	405000	HO_135061		chr14	105530071	105531050	HO_224681		chr21	8652313	8653324	HO_293135		chr3	96617145	96618548	HO_58460
chr19	2684412	2684725	HO_268520		chr10	23193392	23193888	HO_165786		chrY	56678168	56678996	HO_320591		chr3	113212578	113213199	HO_59766
chr19	16722838	16723181	HO_274260		chr8	104752708	104753256	HO_144743		chr2	1533909	1536112	HO_26894		chr3	121312591	121313000	HO_60563
chr6	42909915	42910197	HO_106011		chr3	135907836	135908764	HO_62282		chr19	46636281	46636748	HO_280584		chr3	122513592	122514376	HO_60667
chr17	1705223	1705523	HO_247011		chr8	32255629	32256564	HO_138443		chr16	88963887	88965064	HO_246008		chr3	125056967	125057866	HO_60913
chr18	732498	732899	HO_259983		chr10	110857234	110858067	HO_174217		chr1	143251366	143251785	HO_15540		chr3	125339879	125340709	HO_60944
chr1	40809087	40809431	HO_7523		chr19	14820653	14821143	HO_273699		chr16	30663560	30664327	HO_239696		chr3	125914943	125916507	HO_61002
chr16	1011180	1011701	HO_234338		chrX	153941459	153943017	HO_319117		chrY	56718635	56719256	HO_320635		chr3	126414009	126414743	HO_61078
chr3	123993683	123994136	HO_60803		chr7	1746848	1747518	HO_117925		chr19	53961574	53962804	HO_282951		chr3	126476266	126477031	HO_61094
chr20	35774431	35774769	HO_288385		chr22	23179571	23180361	HO_298833		chr1	16896817	16897207	HO_3814		chr3	127023752	127024627	HO_61196
chrX	71073213	71073976	HO_311057		chr9	12774913	12775795	HO_150625		chr17	19173515	19174576	HO_250078		chr3	127256746	127257433	HO_61249
chr16	58083089	58083377	HO_241887		chr4	100738579	100739264	HO_77531		chr10	23094940	23095564	HO_165771		chr3	127559866	127560855	HO_61289
chr19	42245096	42245416	HO_279365		chr16	28291612	28292202	HO_238996		chr21	5051245	5052763	HO_292681		chr3	127629595	127631609	HO_61309
chr15	65256713	65257117	HO_229530		chr17	40070653	40071291	HO_252494		chr21	7955577	7957883	HO_292972		chr3	127823434	127824407	HO_61328
chr3	129064870	129065200	HO_61532		chr2	118014217	118014909	HO_38071		chr16	1726887	1727674	HO_234795		chr3	128417684	128418911	HO_61370
chr4	897288	897685	HO_68418		chr1	247332938	247333608	HO_26502		chr6	108878301	108879499	HO_111350		chr3	128463645	128464198	HO_61392
chr7	189798	190230	HO_117142		chr12	1594894	1595537	HO_193081		chr7	98399619	98400825	HO_127757		chr3	128493387	128494761	HO_61405
chr19	18803700	18804087	HO_275314		chr19	18249975	18251364	HO_274981		chr2	90326435	90326952	HO_35675		chr3	129458796	129459631	HO_61605
chr2	74097408	74097804	HO_34171		chr14	106635342	106636817	HO_224935		chr7	157836346	157837402	HO_134684		chr3	129548411	129550293	HO_61617
chr19	45185489	45186169	HO_280014		chr5	163460441	163461462	HO_98486		chr9	64712256	64713446	HO_153749		chr3	129603838	129605253	HO_61639
chr2	126732375	126732676	HO_38860		chr12	52514926	52515928	HO_198229		chr6	32386276	32387541	HO_104542		chr3	129607000	129609155	HO_61641
chr3	188156182	188156541	HO_66992		chr11	70250640	70251412	HO_186394		chr2	25129379	25130747	HO_29317		chr3	133572825	133573597	HO_62057
chr18	58983273	58983502	HO_264720		chr15	81092010	81092656	HO_231435		chr9	133996849	133999015	HO_161818		chr3	133926204	133927436	HO_62099
chr4	6917495	6917805	HO_69931		chr14	23057960	23058544	HO_216208		chr7	1927473	1928688	HO_117978		chr3	134029882	134031773	HO_62109
chr19	18513037	18513575	HO_275120		chr13	113864191	113864552	HO_215532		chr12	53983674	53984844	HO_198504		chr3	134622886	134624178	HO_62176
chr7	71142080	71142663	HO_124882		chr6	87009171	87009575	HO_109727		chr8	127750793	127752126	HO_146586		chr3	136217715	136218834	HO_62326
chr7	134774270	134774708	HO_131743		chr1	29120290	29120688	HO_5803		chr20	63354013	63355311	HO_292224		chr3	139935464	139936777	HO_62720
chr16	67941652	67941931	HO_242923		chr5	53480879	53481284	HO_88688		chr3	184543347	184543994	HO_66553		chr3	140942315	140943467	HO_62812
chr19	40946948	40947266	HO_278960		chr9	36986728	36988192	HO_152777		chrY	56732957	56733501	HO_320652		chr3	142284913	142285645	HO_62962
chr9	137491914	137492216	HO_163268		chr22	21867776	21868492	HO_298691		chr2	129894084	129895382	HO_39254		chr3	151034451	151035659	HO_63648
chr22	19975017	19975240	HO_298244		chr18	23958676	23959420	HO_261747		chr1	22754554	22755682	HO_4697		chr3	160947195	160948000	HO_64611
chr19	49618028	49618348	HO_281831		chr3	48989144	48990038	HO_54557		chr16	79722559	79723646	HO_244233		chr3	170222901	170223564	HO_65256
chr10	46559442	46559754	HO_168085		chr21	45254790	45255315	HO_296781		chr9	134668179	134669163	HO_162022		chr3	170358324	170358946	HO_65270
chr1	117066288	117066659	HO_14904		chr8	143400973	143401356	HO_148731		chr14	34204758	34206331	HO_217148		chr3	179290355	179290791	HO_65982
chr16	30424715	30425000	HO_239614		chr3	128795958	128797296	HO_61469		chr19	4200833	4201619	HO_269582		chr3	179652072	179652775	HO_66015
chr17	7160617	7161077	HO_248250		chr9	128388510	128389980	HO_160471		chr21	14061205	14062053	HO_293597		chr3	181317245	181317903	HO_66172
chr16	87953972	87954211	HO_245533		chr19	48301706	48303487	HO_281181		chrY	56690112	56690694	HO_320605		chr3	181822875	181824120	HO_66214
chr9	65387461	65387945	HO_153803		chr8	120045647	120046286	HO_145832		chrY	56742634	56743243	HO_320666		chr3	184260356	184260843	HO_66468
chr7	70872463	70873031	HO_124858		chr21	31871656	31872764	HO_294805		chr19	2336137	2337225	HO_268343		chr3	184361959	184362903	HO_66516
chr16	30083145	30083409	HO_239501		chr15	83327755	83328541	HO_231717		chr4	8011690	8013166	HO_70158		chr3	184530404	184531233	HO_66549
chr4	57112227	57112501	HO_74267		chr17	6552331	6553168	HO_248125		chr7	157462780	157463807	HO_134569		chr3	185826219	185827040	HO_66721
chr1	26210068	26210422	HO_5255		chr8	33011435	33012498	HO_138496		chr19	50260404	50261027	HO_282119		chr3	186107744	186108651	HO_66743
chrX	83647474	83647880	HO_312517		chr7	2844415	2845520	HO_118339		chr6	156913524	156914451	HO_115395		chr3	186571046	186571607	HO_66795
chr16	22538133	22538433	HO_238268		chr2	48440017	48440687	HO_31852		chr9	128118330	128119629	HO_160391		chr3	186988613	186989260	HO_66873
chr3	126182427	126182798	HO_61032		chr17	74868460	74869179	HO_257170		chr16	20899412	20900142	HO_238054		chr3	188154543	188155483	HO_66991
chr10	43877782	43878151	HO_167788		chr12	52312663	52313238	HO_198200		chr19	6429726	6430466	HO_270730		chr3	193531384	193532401	HO_67442
chr14	91898852	91899290	HO_222292		chr4	3537816	3538356	HO_69367		chr7	88267480	88268653	HO_126848		chr3	194485562	194486485	HO_67533
chrX	116925175	116925622	HO_315317		chr13	98214070	98216037	HO_213838		chr2	10429716	10430738	HO_27922		chr3	195058651	195059285	HO_67598
chr17	41782121	41782598	HO_252765		chr10	42768470	42769691	HO_167548		chr18	46471640	46472357	HO_263525		chr3	195760291	195761607	HO_67722
chr10	6026785	6026977	HO_164197		chr19	49142226	49142782	HO_281618		chrY	56673942	56674434	HO_320586		chr3	195896160	195897640	HO_67786
chr4	161244512	161244922	HO_82022		chr10	99892272	99892720	HO_173006		chr19	35297126	35299168	HO_277375		chr3	196634535	196635573	HO_67945
chr1	21944223	21944622	HO_4576		chr9	128551135	128552382	HO_160508		chr13	113540953	113542627	HO_215422		chr3	197367869	197369040	HO_68054
chr6	28601572	28602307	HO_103915		chrX	136473248	136473789	HO_317223		chr21	10723448	10724834	HO_293462		chr3	197521405	197521871	HO_68083
chr15	20100986	20101690	HO_225004		chr7	157011631	157012328	HO_134454		chr16	34801317	34801893	HO_240404		chr3	197735895	197736569	HO_68132
chrX	135713949	135714422	HO_317152		chr22	49956837	49957480	HO_303569		chrY	56706951	56707565	HO_320623		chr3	198012286	198015739	HO_68154
chr14	78223421	78224056	HO_221174		chr1	44723025	44723887	HO_8115		chrY	56724673	56725427	HO_320643		chr4	1007549	1009311	HO_68494
chr19	4984247	4984853	HO_270057		chr17	42165157	42165553	HO_252874		chr19	30422074	30422992	HO_276570		chr4	1660915	1661593	HO_68819
chr16	320949	321230	HO_233955		chr11	17733772	17734506	HO_180157		chrY	56722246	56722818	HO_320639		chr4	1710937	1711713	HO_68829
chr19	5087779	5088085	HO_270141		chr12	64829082	64829599	HO_199726		chr17	81984070	81985314	HO_259380		chr4	1827449	1827801	HO_68909
chr3	12865848	12866144	HO_50824		chr18	50195359	50196107	HO_263924		chr11	62401957	62402600	HO_184050		chr4	1859258	1860093	HO_68924
chr2	26249549	26249939	HO_29527		chr16	87392973	87393828	HO_245397		chr1	16142658	16143877	HO_3613		chr4	2008298	2008977	HO_68968
chr10	10719408	10719830	HO_164613		chr16	3888606	3889408	HO_235652		chr1	230879195	230880182	HO_24876		chr4	2057177	2058116	HO_68981
chr2	232402499	232402983	HO_48001		chr16	58844741	58846005	HO_241985		chr1	143496577	143497111	HO_15619		chr4	2408051	2409569	HO_69070
chr19	35002838	35003144	HO_277271		chr8	143575027	143576669	HO_148836		chr11	1286344	1287407	HO_177750		chr4	3075103	3076412	HO_69221
chr19	14174072	14174493	HO_273497		chr17	50087643	50088208	HO_254480		chr22	49950845	49951297	HO_303566		chr4	3308974	3310982	HO_69274
chr15	63487992	63488457	HO_229312		chr7	97017041	97018153	HO_127572		chr16	34062576	34063197	HO_240325		chr4	3489310	3491812	HO_69340
chr19	45858147	45858511	HO_280353		chr15	29571353	29572521	HO_225924		chr7	157939954	157941311	HO_134711		chr4	3496635	3497705	HO_69346
chr7	74783569	74783887	HO_125596		chr12	111328195	111328798	HO_203735		chr14	93058330	93061258	HO_222423		chr4	3499669	3500300	HO_69349
chr19	18269328	18269470	HO_274996		chr19	4703054	4703454	HO_269911		chrY	56725830	56726406	HO_320644		chr4	3573487	3574463	HO_69382
chr9	127444469	127444812	HO_160176		chr15	75678749	75679554	HO_230755		chrY	56756827	56757435	HO_320686		chr4	3624225	3625623	HO_69394
chr17	75098551	75099582	HO_257272		chr1	26802167	26803416	HO_5355		chr18	78158738	78159713	HO_266166		chr4	3836326	3837173	HO_69479
chr16	21790801	21791570	HO_238165		chr14	105064089	105065305	HO_224396		chr5	181045563	181046351	HO_100810		chr4	3866014	3866638	HO_69485
chr1	155067367	155067615	HO_17151		chr2	176079139	176079962	HO_42989		chrY	56681818	56682540	HO_320595		chr4	3955500	3957054	HO_69502
chr2	188033343	188033661	HO_43874		chr16	29816877	29817473	HO_239402		chr15	19942975	19943528	HO_224980		chr4	5893347	5894334	HO_69745
chr19	22321222	22321521	HO_275973		chr6	18267239	18268147	HO_102994		chrY	56677428	56677984	HO_320590		chr4	6042958	6044044	HO_69759
chr1	244077823	244078013	HO_26117		chr10	132911543	132912060	HO_176726		chr9	135732332	135733434	HO_162277		chr4	6641344	6642124	HO_69865
chr17	76823856	76824211	HO_257735		chrX	153128929	153129658	HO_318806		chrY	56763971	56764594	HO_320695		chr4	7115694	7116709	HO_69973
chr19	5487298	5487662	HO_270333		chr1	161153633	161154538	HO_18053		chrY	56761519	56761971	HO_320690		chr4	7732351	7733015	HO_70112
chrX	51696301	51696658	HO_309193		chr19	49072864	49073862	HO_281578		chr8	141873736	141874558	HO_148128		chr4	8412477	8413725	HO_70248
chr5	76584379	76584864	HO_90784		chr5	141811174	141811552	HO_96480		chr19	32720125	32720776	HO_276791		chr4	25376306	25376890	HO_71754
chr7	100862561	100863036	HO_128324		chr19	44682926	44683447	HO_279811		chrY	56755505	56756220	HO_320685		chr4	40846383	40846851	HO_72799
chr2	112809457	112809941	HO_37603		chr19	594250	595801	HO_266874		chr7	156606203	156607275	HO_134394		chr4	49230858	49231349	HO_73562
chr1	51518079	51518394	HO_8953		chr17	56831957	56832754	HO_255179		chr10	38918985	38920405	HO_167274		chr4	69430880	69431719	HO_74956
chr8	144345534	144345911	HO_149272		chr5	95619783	95620349	HO_92300		chr11	57775957	57776460	HO_183399		chr4	75885372	75886343	HO_75512
chr7	73743386	73743907	HO_125303		chr7	156896617	156897204	HO_134427		chr16	32478755	32479275	HO_240149		chr4	75911118	75912154	HO_75513
chr22	37798019	37798317	HO_301038		chr5	73448728	73449103	HO_90474		chr1	32272793	32273486	HO_6287		chr4	77073383	77074909	HO_75644
chr19	17307794	17308464	HO_274484		chr18	47931593	47932573	HO_263691		chr17	19077627	19078589	HO_250054		chr4	78008489	78008933	HO_75730
chr15	45699424	45699822	HO_227699		chr18	59320622	59321528	HO_264771		chr1	153244078	153245305	HO_16832		chr4	80201176	80202236	HO_75917
chr13	27063994	27064748	HO_208782		chr5	45694461	45695499	HO_88353		chr1	46425102	46425581	HO_8381		chr4	88697756	88699244	HO_76689
chr20	26602447	26602631	HO_287237		chr11	64237038	64237548	HO_184498		chrY	56703401	56704010	HO_320621		chr4	92029647	92030888	HO_76898
chr19	38220944	38221215	HO_278003		chr14	104655355	104655979	HO_224186		chr1	121395408	121395948	HO_15336		chr4	94758605	94759134	HO_77080
chr3	31678259	31678428	HO_52611		chr11	133984661	133985335	HO_192760		chr19	55712961	55713342	HO_283638		chr4	100738579	100739264	HO_77531
chr9	34039405	34039740	HO_152337		chr1	241357449	241358652	HO_25858		chr10	58066866	58067346	HO_168915		chr4	104491637	104492607	HO_77826
chr19	10714108	10714629	HO_272185		chr11	33429291	33430041	HO_181534		chr17	19203684	19204761	HO_250092		chr4	107003383	107004490	HO_78042
chrX	28714540	28716369	HO_306872		chr10	90858228	90859307	HO_172033		chrX	1128899	1130265	HO_304183		chr4	114599125	114600404	HO_78621
chr17	65568961	65569503	HO_256138		chr15	89325120	89326006	HO_232387		chrY	56685535	56686123	HO_320599		chr4	128447594	128448162	HO_79608
chr7	63227301	63228531	HO_124027		chr17	66187300	66188403	HO_256203		chrY	56739049	56739639	HO_320659		chr4	131725097	131727386	HO_79804
chr17	7380454	7380915	HO_248351		chr19	10429641	10430640	HO_272033		chr19	6712355	6713365	HO_270821		chr4	145693097	145693599	HO_80748
chr19	2179552	2180150	HO_268193		chr7	149706214	149706712	HO_133280		chr19	46637910	46638659	HO_280586		chr4	145938575	145939071	HO_80784
chr19	57192291	57192518	HO_283873		chr10	21517525	21517925	HO_165604		chr14	23579602	23580268	HO_216288		chr4	151729852	151730986	HO_81266
chr19	10550396	10550635	HO_272099		chr7	140061412	140061875	HO_132264		chr16	5346731	5348048	HO_236059		chr4	153452214	153453117	HO_81419
chr2	90297582	90298482	HO_35671		chr19	28433946	28434824	HO_276297		chr11	964798	965572	HO_177553		chr4	159102051	159102566	HO_81871
chr11	67103739	67103987	HO_185538		chr19	8062193	8064048	HO_271312		chrY	56702159	56702831	HO_320620		chr4	173528281	173528921	HO_82828
chr16	34153140	34153338	HO_240356		chr10	23440280	23441032	HO_165810		chr19	4786588	4787483	HO_269949		chr4	183818910	183819560	HO_83537
chr7	75405822	75406099	HO_125763		chr6	31572446	31573205	HO_104340		chrY	56750928	56751368	HO_320678		chr4	189651575	189652980	HO_84140
chr8	130409330	130409696	HO_146878		chr10	132409714	132410524	HO_176486		chr15	100276515	100277543	HO_233580		chr5	83095	85743	HO_84279
chr19	9887964	9888257	HO_271792		chr4	184454346	184455230	HO_83605		chr19	41936351	41937180	HO_279226		chr5	280193	281007	HO_84330
chr7	100325742	100326060	HO_128077		chr6	31677813	31678511	HO_104370		chr1	160133172	160134167	HO_17912		chr5	344314	345763	HO_84355
chr2	219723246	219723637	HO_46731		chrX	47174590	47174973	HO_308519		chr5	139834540	139835447	HO_96233		chr5	396908	398397	HO_84375
chr21	36388854	36389330	HO_295272		chr19	40659345	40660092	HO_278873		chr20	59821026	59822050	HO_291410		chr5	473873	475012	HO_84398
chr19	4649293	4649723	HO_269879		chr1	3535201	3535590	HO_1444		chrY	56731947	56732574	HO_320651		chr5	675033	676358	HO_84483
chr5	17529198	17529396	HO_86370		chr1	35808630	35809452	HO_6810		chr6	13575600	13576229	HO_102516		chr5	852091	855089	HO_84548
chr19	8398520	8398766	HO_271462		chr1	161048387	161049100	HO_18024		chr9	65196749	65197764	HO_153779		chr5	1064164	1065873	HO_84619
chr17	3632425	3632709	HO_247479		chr12	112163695	112165149	HO_203845		chrX	135974515	135975243	HO_317174		chr5	1153891	1154902	HO_84663
chr19	10463858	10464162	HO_272048		chr6	30894389	30895435	HO_104211		chrY	56693687	56694250	HO_320609		chr5	1156726	1157933	HO_84666
chrX	123777148	123777450	HO_316033		chr16	9424758	9425736	HO_236497		chr10	132552153	132554074	HO_176544		chr5	1190949	1193700	HO_84682
chr1	109654515	109654761	HO_14056		chr8	116937167	116938354	HO_145519		chr11	71519631	71520573	HO_186582		chr5	1514665	1515801	HO_84819
chr7	73890236	73890718	HO_125348		chr2	43839741	43840293	HO_31377		chr10	44646963	44647598	HO_167881		chr5	1925172	1926836	HO_84948
chr4	17660693	17661219	HO_71155		chr8	30155217	30155888	HO_138240		chr12	2437842	2439097	HO_193199		chr5	1928998	1930647	HO_84951
chr7	97490350	97490863	HO_127615		chr19	45333820	45334625	HO_280083		chr14	92718611	92719274	HO_222373		chr5	2185125	2186128	HO_84990
chr19	48278293	48278656	HO_281173		chr11	134152912	134154430	HO_192778		chr2	235764748	235765966	HO_48448		chr5	3390753	3393146	HO_85098
chr12	49081591	49082038	HO_197648		chr12	119987568	119988740	HO_204816		chr17	83192266	83193515	HO_259896		chr5	5715642	5716426	HO_85269
chr16	2820859	2821313	HO_235295		chr3	51958353	51958957	HO_55105		chr5	14307934	14309040	HO_86012		chr5	6447195	6448638	HO_85329
chr12	52088697	52088966	HO_198132		chr14	45390351	45390780	HO_217966		chrY	56760395	56760988	HO_320689		chr5	6449357	6450862	HO_85331
chr19	55316067	55316427	HO_283399		chr19	21133841	21134723	HO_275866		chr6	2694473	2695040	HO_101239		chr5	7848999	7849839	HO_85483
chr11	2761136	2761311	HO_178369		chr9	37464477	37465154	HO_152814		chr11	70119300	70120712	HO_186365		chr5	7849946	7850543	HO_85484
chrX	69393861	69394816	HO_310850		chr17	6468623	6469094	HO_248116		chr22	10629419	10630384	HO_297268		chr5	8441270	8442228	HO_85524
chr1	43982566	43982734	HO_8001		chr1	20816680	20817180	HO_4372		chrY	56753276	56753860	HO_320682		chr5	10761703	10762425	HO_85737
chr5	177925843	177926374	HO_100111		chrX	154444863	154445657	HO_319272		chr19	47672034	47673057	HO_280979		chr5	11904552	11905462	HO_85836
chr19	43478157	43478527	HO_279598		chr20	62151093	62152213	HO_291726		chr20	6213337	6214960	HO_285067		chr5	13311136	13311809	HO_85923
chr19	4266138	4266539	HO_269612		chr22	30233128	30234357	HO_299833		chr19	2901779	2902574	HO_268632		chr5	22102461	22103507	HO_86595
chr3	38033490	38033856	HO_53194		chr1	155009830	155010125	HO_17126		chr4	1316421	1317529	HO_68640		chr5	31372241	31373005	HO_87047
chrX	2797215	2797673	HO_304495		chr18	79235812	79237385	HO_266351		chr4	555013	555714	HO_68249		chr5	32444930	32446015	HO_87192
chr2	227403234	227403569	HO_47396		chr17	79103057	79103462	HO_258262		chr8	141812211	141812846	HO_148116		chr5	37562145	37562957	HO_87648
chr12	100145817	100146222	HO_202539		chr10	98039799	98041033	HO_172813		chr3	48647674	48648364	HO_54500		chr5	38346972	38348990	HO_87721
chr19	1974008	1974651	HO_268039		chr19	1767785	1768578	HO_267872		chrY	56689111	56689686	HO_320604		chr5	38861005	38861704	HO_87780
chr1	153676236	153676649	HO_16893		chr13	40536484	40537695	HO_209979		chr1	18356736	18358117	HO_4025		chr5	45696380	45697865	HO_88355
chr1	205236545	205236852	HO_21956		chr4	74792528	74793909	HO_75387		chr1	245199019	245200304	HO_26266		chr5	50952611	50953543	HO_88501
chr9	120905730	120905898	HO_159312		chr8	138803387	138804091	HO_147614		chrY	10945655	10947873	HO_320046		chr5	53479369	53479979	HO_88686
chr9	120542961	120543203	HO_159269		chr2	9207910	9208354	HO_27721		chr19	9969988	9971220	HO_271824		chr5	62512658	62513061	HO_89517
chr12	50173961	50174295	HO_197842		chr3	71754908	71755787	HO_57053		chr7	52303440	52304137	HO_123380		chr5	66129069	66129848	HO_89811
chr11	27460024	27460423	HO_180996		chr11	113473459	113474670	HO_190488		chr20	61789906	61790664	HO_291611		chr5	66984575	66985440	HO_89907
chr5	34484808	34485188	HO_87378		chr10	124460809	124461759	HO_175503		chr18	13395719	13396675	HO_261242		chr5	69062351	69062763	HO_90103
chr19	16308233	16308591	HO_274133		chr21	37365405	37365956	HO_295392		chr12	130386331	130387734	HO_206365		chr5	71849338	71851175	HO_90308
chr12	132420792	132421176	HO_206908		chr5	132814781	132815738	HO_95424		chr7	158000702	158002056	HO_134729		chr5	76084932	76085699	HO_90724
chr11	17023834	17024156	HO_180082		chr21	8258108	8258273	HO_293035		chrY	56735501	56736091	HO_320656		chr5	77211348	77212160	HO_90864
chr14	76607242	76607553	HO_220963		chr6	70889320	70889771	HO_108184		chr20	52972336	52972695	HO_290626		chr5	77644651	77645175	HO_90905
chr17	82563281	82563592	HO_259672		chrX	49248598	49249117	HO_308906		chrY	56737272	56738268	HO_320658		chr5	77852718	77853286	HO_90922
chr8	8842473	8842846	HO_136014		chr7	22027952	22028624	HO_120250		chrY	56696188	56696764	HO_320613		chr5	78863994	78864552	HO_91030
chr10	96422440	96422890	HO_172579		chr9	130540502	130541172	HO_161050		chrY	56721120	56721766	HO_320638		chr5	80649959	80652517	HO_91203
chrX	154442528	154442768	HO_319269		chr6	151897829	151898950	HO_115003		chr4	6352506	6353488	HO_69811		chr5	82137721	82138598	HO_91352
chrX	73020890	73021335	HO_311376		chrX	43355647	43356617	HO_308176		chr20	59383860	59384647	HO_291359		chr5	87266956	87267612	HO_91669
chr11	123756606	123757093	HO_191708		chr16	55214219	55215280	HO_241496		chr1	143202424	143202935	HO_15472		chr5	112737911	112738621	HO_93602
chr9	70694719	70695122	HO_154319		chr19	41009594	41010093	HO_278978		chr19	28284907	28286483	HO_276285		chr5	122986855	122987998	HO_94516
chr19	2790791	2791328	HO_268588		chr12	80134552	80135174	HO_200961		chr19	8655633	8656617	HO_271607		chr5	123654329	123655313	HO_94586
chr14	64677299	64677816	HO_219716		chr17	38322452	38323104	HO_252112		chr13	111381734	111382921	HO_214980		chr5	123760884	123761507	HO_94598
chr17	4637813	4638032	HO_247771		chr4	7189816	7190341	HO_69991		chr10	93116104	93116880	HO_172265		chr5	132350837	132351523	HO_95359
chr11	62702392	62702659	HO_184115		chr19	6209040	6210181	HO_270633		chr17	303467	304619	HO_246552		chr5	133967174	133968400	HO_95531
chr19	19091785	19092218	HO_275458		chr1	21510214	21511056	HO_4474		chr2	202576790	202577550	HO_45033		chr5	134489678	134491051	HO_95596
chr1	160091970	160092080	HO_17905		chr12	67061837	67062511	HO_199949		chr16	33058214	33058895	HO_240211		chr5	139848760	139850296	HO_96236
chr20	37173753	37174554	HO_288610		chr3	107522347	107523107	HO_59282		chr22	39101756	39102765	HO_301369		chr5	141648841	141649467	HO_96455
chr8	140637649	140637966	HO_147831		chr20	38895273	38895832	HO_288899		chrY	56700922	56701445	HO_320618		chr5	141655697	141656247	HO_96460
chr5	8432968	8433585	HO_85523		chr9	100472304	100472937	HO_157353		chr19	41895520	41896373	HO_279190		chr5	141855212	141855821	HO_96488
chr19	42079495	42079887	HO_279297		chr19	17125619	17126481	HO_274362		chr22	50562915	50564045	HO_303860		chr5	141875269	141876017	HO_96495
chr9	135958527	135958833	HO_162355		chr14	51678871	51679249	HO_218487		chr9	134176428	134176969	HO_161867		chr5	141877128	141878026	HO_96497
chr19	7435137	7435676	HO_270982		chr12	9953716	9954257	HO_194259		chr16	32114901	32115604	HO_240099		chr5	142389724	142390266	HO_96556
chr19	12970977	12971201	HO_272963		chrX	115346537	115347029	HO_315171		chr15	52292805	52293898	HO_228290		chr5	146203962	146204924	HO_96882
chr18	60456889	60457512	HO_264874		chr9	129275574	129275930	HO_160699		chr17	1052611	1053722	HO_246735		chr5	146366948	146368195	HO_96891
chr1	29983670	29983849	HO_5908		chr11	1907708	1908279	HO_178060		chr2	91808530	91809002	HO_35823		chr5	149675644	149676704	HO_97201
chr8	71889569	71890057	HO_141947		chr9	36614520	36614934	HO_152739		chr16	16370559	16371144	HO_237517		chr5	150486617	150487485	HO_97293
chr17	64360607	64361175	HO_255994		chr17	6636350	6636932	HO_248140		chr17	8062927	8063933	HO_248558		chr5	154445096	154445791	HO_97717
chr4	6890301	6890567	HO_69917		chr8	1992878	1993535	HO_135367		chr19	51723444	51723959	HO_282603		chr5	154858797	154859648	HO_97790
chr16	31040448	31040730	HO_239847		chr1	214650407	214651508	HO_22977		chr20	17568039	17569686	HO_286180		chr5	157744290	157744850	HO_98033
chr19	39165823	39166151	HO_278404		chr1	4263867	4264944	HO_1640		chr2	238906010	238906749	HO_48885		chr5	161547329	161547750	HO_98368
chr19	11742950	11743268	HO_272620		chr4	122593935	122594493	HO_79170		chr6	122744533	122745409	HO_112567		chr5	161848571	161849161	HO_98381
chr14	103318057	103318560	HO_223820		chrX	38982894	38983787	HO_307652		chr7	60991250	60991752	HO_123929		chr5	168292644	168294021	HO_98829
chr5	83720837	83721184	HO_91460		chr22	50202002	50202463	HO_303685		chr7	70495536	70497599	HO_124812		chr5	168579615	168580710	HO_98862
chr12	129828900	129829401	HO_206303		chr1	240683039	240683782	HO_25813		chrY	56676389	56676991	HO_320589		chr5	171310526	171310894	HO_99115
chr2	234269775	234270241	HO_48282		chr3	128697565	128698633	HO_61449		chr22	50338685	50340960	HO_303778		chr5	171388131	171389169	HO_99125
chr9	69539233	69539837	HO_154198		chr16	53128864	53130392	HO_241304		chr19	47479374	47480042	HO_280906		chr5	172284246	172285062	HO_99236
chr7	101826551	101826808	HO_128619		chr1	17081110	17081805	HO_3878		chr21	13982222	13983102	HO_293580		chr5	172454718	172455413	HO_99260
chr7	102420647	102421108	HO_128735		chr11	49468364	49468776	HO_182973		chr16	88380068	88381422	HO_245661		chr5	173987896	173988898	HO_99457
chr10	69342518	69342834	HO_169811		chr2	238203896	238204737	HO_48766		chr7	100174118	100176016	HO_128041		chr5	174185614	174186324	HO_99481
chr7	130204965	130205183	HO_131342		chr2	128396041	128396764	HO_39112		chr1	228416756	228417415	HO_24530		chr5	175114145	175116153	HO_99579
chr2	218378106	218378370	HO_46410		chr14	91254515	91254993	HO_222208		chr15	40050403	40051029	HO_227025		chr5	176193252	176193850	HO_99698
chr3	75768990	75769369	HO_57412		chr1	33350093	33351043	HO_6512		chr9	134788110	134789085	HO_162049		chr5	176595879	176596846	HO_99802
chr8	97764359	97764762	HO_144024		chr7	65037763	65038045	HO_124236		chr10	34286114	34287120	HO_166806		chr5	176874875	176875751	HO_99885
chr1	7744770	7745189	HO_2260		chr1	110608118	110609036	HO_14169		chr17	82338821	82339996	HO_259579		chr5	177134682	177135951	HO_99936
chrX	135853524	135853821	HO_317165		chr1	86340335	86340738	HO_12110		chr1	77015615	77016152	HO_11369		chr5	177473935	177474997	HO_100018
chr10	67866188	67866480	HO_169686		chr3	119650947	119651354	HO_60355		chr15	17082255	17083609	HO_224959		chr5	177536395	177537087	HO_100044
chr1	6062556	6062912	HO_1873		chr19	48994121	48994642	HO_281535		chr10	42176614	42177072	HO_167465		chr5	177600321	177600922	HO_100056
chr22	47040267	47040750	HO_303104		chr7	156489209	156489997	HO_134367		chr11	1190263	1192057	HO_177679		chr5	177960492	177962814	HO_100121
chr20	3800044	3800316	HO_284739		chr21	31685073	31685735	HO_294780		chr1	33377868	33379244	HO_6519		chr5	178205409	178206462	HO_100186
chrX	28463255	28463673	HO_306856		chr20	3017749	3018679	HO_284569		chr22	42323429	42324499	HO_302008		chr5	178517949	178518387	HO_100239
chr16	8960101	8960525	HO_236427		chr15	70854375	70855119	HO_230094		chrY	56717617	56718237	HO_320634		chr5	179273119	179274232	HO_100403
chr11	73633429	73633762	HO_186913		chr17	82034111	82035100	HO_259426		chrY	56692672	56693234	HO_320608		chr5	179343132	179343673	HO_100427
chr19	10622199	10622626	HO_272146		chr6	151450766	151451537	HO_114936		chrY	56746247	56746801	HO_320672		chr5	179345836	179346511	HO_100429
chr9	125791395	125791628	HO_159988		chrX	50056446	50057351	HO_309013		chrY	56714064	56714653	HO_320630		chr5	180292622	180293008	HO_100657
chr20	25329364	25329829	HO_287083		chr3	63864517	63865239	HO_56309		chr12	111436407	111436900	HO_203772		chr5	180293143	180294078	HO_100658
chr12	6125442	6125671	HO_193626		chr10	103585947	103586506	HO_173611		chr18	77769037	77770122	HO_266137		chr5	180312085	180312552	HO_100663
chr11	65927114	65927413	HO_185170		chr13	53202159	53202606	HO_211238		chr16	15131293	15132193	HO_237303		chr5	180639064	180639879	HO_100750
chr16	28616574	28616922	HO_239096		chrX	123765262	123765968	HO_316028		chrY	56767563	56768168	HO_320701		chr5	180646808	180648883	HO_100754
chr9	136489458	136490069	HO_162647		chr18	35157269	35158303	HO_262610		chr10	41852115	41853087	HO_167330		chr5	181161181	181161868	HO_100831
chr16	67744386	67744913	HO_242878		chr9	98796704	98797464	HO_157186		chr10	133315927	133316608	HO_176935		chr5	181205623	181207123	HO_100852
chr17	82791413	82791760	HO_259746		chr6	5678958	5679821	HO_101644		chr20	61985682	61986637	HO_291672		chr5	181279741	181283737	HO_100875
chr7	100118801	100119205	HO_128020		chr6	160225561	160226275	HO_115840		chr6	168114645	168115488	HO_116694		chr6	693203	694267	HO_101000
chr12	117825214	117825489	HO_204580		chr17	79000300	79000760	HO_258219		chr2	233790986	233792283	HO_48238		chr6	1391208	1392772	HO_101070
chr6	138826751	138827020	HO_113926		chr21	44427395	44428085	HO_296516		chr16	26746990	26748151	HO_238772		chr6	3157922	3159112	HO_101341
chr1	61484556	61485081	HO_10102		chr8	130984162	130985229	HO_146950		chr17	80280663	80281875	HO_258625		chr6	3454940	3456372	HO_101399
chr7	818550	818834	HO_117415		chr2	190537908	190538271	HO_44062		chr17	5770468	5771021	HO_248038		chr6	3504945	3505638	HO_101408
chr7	72958993	72959236	HO_125063		chr2	9205738	9206312	HO_27719		chr22	16386208	16386732	HO_297639		chr6	4426356	4428150	HO_101515
chr1	16623418	16623574	HO_3727		chrX	39161766	39162270	HO_307674		chr9	133870980	133871758	HO_161774		chr6	4774463	4775584	HO_101544
chr1	16862092	16862614	HO_3804		chr2	168247746	168249007	HO_42273		chr2	3704740	3705276	HO_27244		chr6	6293413	6293752	HO_101716
chr13	44627708	44628036	HO_210375		chr20	63523854	63524666	HO_292319		chr1	30649415	30650377	HO_5986		chr6	7211309	7212156	HO_101813
chr3	169882302	169882720	HO_65228		chr17	19598566	19600060	HO_250174		chr19	49708663	49709476	HO_281894		chr6	7912500	7913251	HO_101911
chr17	32196463	32196836	HO_251413		chr3	48591052	48591427	HO_54486		chr5	137795431	137795944	HO_95929		chr6	11042932	11043851	HO_102221
chr10	8170527	8170880	HO_164463		chr15	20355459	20356676	HO_225070		chrX	1595474	1596448	HO_304314		chr6	12010339	12011181	HO_102346
chr22	23203997	23204260	HO_298843		chr22	36316306	36317104	HO_300646		chr9	85462093	85463289	HO_155610		chr6	13213433	13214190	HO_102477
chr11	65854403	65854758	HO_185128		chr1	169107049	169107494	HO_18855		chr21	36005114	36006647	HO_295216		chr6	13485504	13486156	HO_102500
chr5	6586900	6587634	HO_85343		chr19	50592130	50592633	HO_282286		chr17	26937538	26938520	HO_250720		chr6	13574604	13575510	HO_102515
chr4	24472783	24473098	HO_71659		chr19	45867845	45868223	HO_280358		chr16	34063624	34064281	HO_240326		chr6	13710334	13710789	HO_102523
chr20	41012843	41013234	HO_289099		chr11	16907810	16908441	HO_180055		chr8	76675828	76677267	HO_142309		chr6	14620530	14621356	HO_102617
chr19	46345572	46345979	HO_280506		chr2	31690696	31691041	HO_30167		chr22	46679936	46680813	HO_303047		chr6	15190086	15190474	HO_102677
chr8	142551962	142552331	HO_148373		chr12	110866351	110866839	HO_203673		chr19	12987010	12987774	HO_272977		chr6	15245337	15247177	HO_102682
chr20	53748463	53749034	HO_290704		chr8	130356706	130357355	HO_146864		chr7	1305661	1306357	HO_117685		chr6	15248886	15249494	HO_102684
chr1	44587624	44588074	HO_8077		chr2	91591829	91592798	HO_35791		chr6	46912083	46912639	HO_106544		chr6	18154691	18155220	HO_102978
chr15	66778680	66779106	HO_229693		chr1	19614615	19615640	HO_4189		chr1	86213462	86214715	HO_12098		chr6	18267239	18268147	HO_102994
chr10	3080673	3080975	HO_163889		chr9	127738420	127740117	HO_160251		chr20	51357897	51359089	HO_290450		chr6	21739581	21740404	HO_103315
chr1	10385240	10385786	HO_2699		chrX	23334823	23335229	HO_306435		chr16	85834364	85835288	HO_245172		chr6	22568945	22569787	HO_103394
chrX	140284817	140285636	HO_317580		chr4	139829078	139829830	HO_80274		chr9	67617796	67618692	HO_154023		chr6	25223731	25224492	HO_103626
chr16	85210663	85211175	HO_244946		chr2	50347675	50348511	HO_32000		chr14	104855378	104856100	HO_224300		chr6	29747480	29748384	HO_104033
chr19	13867547	13867945	HO_273302		chr3	186305097	186305989	HO_66761		chr1	144884108	144884608	HO_15811		chr6	29974510	29975257	HO_104058
chr17	61554398	61555245	HO_255663		chr12	52119350	52120123	HO_198138		chr9	65761861	65762379	HO_153858		chr6	30071668	30072939	HO_104071
chr17	39156384	39156808	HO_252320		chr19	10462517	10463100	HO_272047		chr6	43180991	43181334	HO_106073		chr6	31170943	31171544	HO_104268
chr7	69396999	69397424	HO_124720		chr2	211775939	211776584	HO_45823		chr6	152262495	152263436	HO_115027		chr6	31404225	31405371	HO_104311
chr2	36481739	36482044	HO_30620		chr6	165659748	165660328	HO_116324		chr17	82827613	82828703	HO_259758		chr6	31499076	31500271	HO_104325
chr10	27783135	27783711	HO_166206		chr13	53199442	53200257	HO_211233		chr21	45926470	45927296	HO_297020		chr6	31619900	31620515	HO_104353
chr11	65429947	65430274	HO_184956		chr8	124373167	124373740	HO_146227		chr16	914282	914820	HO_234295		chr6	31677813	31678511	HO_104370
chr6	151648282	151648590	HO_114959		chr9	1367505	1368381	HO_149650		chr20	64043500	64044319	HO_292573		chr6	31877891	31878988	HO_104421
chr8	143494697	143494968	HO_148789		chr20	30520926	30521269	HO_287488		chr12	96156847	96158051	HO_202130		chr6	31883985	31884903	HO_104425
chrX	2473715	2474118	HO_304424		chr9	93210853	93211592	HO_156518		chr12	95945775	95946316	HO_202100		chr6	31895976	31897047	HO_104429
chr1	23752083	23752460	HO_4876		chr11	65596250	65596680	HO_185036		chrY	56829617	56830082	HO_320713		chr6	31899187	31900338	HO_104431
chr19	19055312	19055803	HO_275442		chr16	1827098	1828072	HO_234847		chrY	56710494	56711065	HO_320627		chr6	33322051	33322782	HO_104680
chr19	40791277	40791675	HO_278925		chr2	51032575	51033365	HO_32037		chr4	6300308	6301119	HO_69800		chr6	33427097	33427827	HO_104711
chr1	213423337	213423623	HO_22868		chr1	206286871	206287373	HO_22103		chr19	3312934	3313611	HO_268887		chr6	33441885	33442889	HO_104721
chr10	123993605	123993839	HO_175439		chr5	178517949	178518387	HO_100239		chr16	68693171	68693501	HO_243041		chr6	33636326	33636905	HO_104771
chr1	114155263	114155553	HO_14571		chr20	17682685	17683369	HO_286195		chr1	227320729	227321246	HO_24246		chr6	34233962	34234821	HO_104909
chrX	40079155	40079521	HO_307809		chr19	13965221	13965915	HO_273373		chr20	51546506	51547506	HO_290487		chr6	34238324	34239204	HO_104913
chr17	73050828	73051031	HO_256874		chr4	150116649	150117041	HO_81135		chr17	26765156	26765833	HO_250648		chr6	34398640	34399047	HO_104937
chr17	78928369	78928781	HO_258203		chr8	63509954	63511491	HO_141228		chr21	34140332	34142793	HO_295049		chr6	34695144	34696333	HO_104991
chr12	125370088	125370405	HO_205891		chr14	103846418	103847014	HO_223940		chr1	247870293	247871103	HO_26564		chr6	35217385	35218501	HO_105041
chr3	25509773	25510291	HO_52089		chr19	48676436	48677394	HO_281388		chrY	56699835	56700331	HO_320617		chr6	35382931	35383897	HO_105064
chr22	26592693	26592967	HO_299342		chr3	102422527	102423162	HO_58963		chr19	40348898	40349701	HO_278713		chr6	35490823	35491627	HO_105079
chr6	168169014	168169504	HO_116703		chrX	154749791	154750697	HO_319358		chr11	47357864	47358736	HO_182725		chr6	36292220	36292621	HO_105185
chr11	64279076	64279397	HO_184523		chr10	13079267	13080077	HO_164867		chr3	194275176	194276210	HO_67501		chr6	37168814	37169878	HO_105317
chr19	47306759	47307145	HO_280816		chr2	95682161	95682705	HO_36025		chr7	43757432	43758194	HO_122448		chr6	37647303	37649001	HO_105386
chr3	194515387	194515611	HO_67539		chr1	204924618	204925515	HO_21926		chr10	5413125	5414396	HO_164105		chr6	39831953	39832507	HO_105639
chr21	32409685	32409958	HO_294856		chr4	20250993	20251686	HO_71340		chr12	122092754	122095494	HO_205281		chr6	40392610	40393655	HO_105690
chrX	13389763	13390150	HO_305435		chr1	153806977	153807764	HO_16924		chr13	30841899	30842551	HO_209209		chr6	41431734	41432819	HO_105786
chr22	39307290	39307869	HO_301424		chr16	86228081	86228656	HO_245211		chr16	34065486	34066280	HO_240329		chr6	41544657	41545836	HO_105811
chr3	138775381	138775760	HO_62595		chr22	43035485	43035955	HO_302195		chr5	139450988	139452660	HO_96146		chr6	41545982	41546332	HO_105812
chr8	143744286	143744506	HO_148940		chr11	21000879	21002117	HO_180527		chr12	108850549	108851310	HO_203406		chr6	41585637	41586237	HO_105818
chr19	4934412	4934919	HO_270028		chr19	6663968	6665043	HO_270807		chr5	1283408	1285284	HO_84730		chr6	41779267	41779698	HO_105855
chr1	109129597	109130093	HO_13979		chr1	234479275	234480144	HO_25305		chr13	113557066	113557557	HO_215426		chr6	42102618	42104432	HO_105918
chrX	155223533	155223683	HO_319415		chr22	33051342	33052403	HO_300277		chr11	119744125	119744865	HO_191252		chr6	42106764	42108482	HO_105921
chr19	45343113	45343367	HO_280089		chr19	40812787	40813511	HO_278937		chr16	85426335	85427235	HO_245025		chr6	42450851	42451983	HO_105959
chr4	49260283	49260809	HO_73564		chr7	149433234	149433691	HO_133232		chr3	120611205	120611865	HO_60473		chr6	43172250	43173616	HO_106070
chr5	139774846	139774999	HO_96216		chr3	9499043	9499572	HO_50411		chr16	57704972	57706563	HO_241800		chr6	43243888	43245127	HO_106090
chr19	17937201	17937694	HO_274799		chr1	224503958	224504970	HO_23857		chr8	142746864	142747436	HO_148454		chr6	43273952	43275168	HO_106104
chr3	53411117	53411436	HO_55324		chr2	10549443	10549901	HO_27945		chr20	64232455	64233103	HO_292642		chr6	43455725	43456427	HO_106147
chrX	138671947	138672662	HO_317417		chr4	25886438	25887218	HO_71796		chr2	171022794	171023682	HO_42550		chr6	43645387	43646052	HO_106187
chr15	88910267	88910579	HO_232341		chr13	27172253	27172823	HO_208788		chr19	7628212	7629397	HO_271102		chr6	43811250	43812444	HO_106213
chr7	90580081	90580423	HO_127002		chr1	21830740	21830966	HO_4543		chr21	8407919	8408171	HO_293071		chr6	44042456	44043772	HO_106245
chr10	123994071	123994468	HO_175440		chr20	37479759	37480265	HO_288684		chr12	114360427	114361404	HO_204163		chr6	46489762	46490903	HO_106490
chr9	34382770	34383153	HO_152380		chr14	101953110	101953641	HO_223502		chr7	7889358	7890445	HO_119259		chr6	47504657	47505541	HO_106602
chr17	57248629	57248940	HO_255229		chr12	52492936	52493629	HO_198228		chr11	130388719	130389568	HO_192386		chr6	48836980	48837448	HO_106682
chr12	52230718	52230967	HO_198173		chr22	39062836	39063284	HO_301361		chr12	114762389	114763036	HO_204210		chr6	53334865	53335434	HO_107066
chr9	125067299	125067554	HO_159891		chr3	148946997	148947841	HO_63471		chr20	23800562	23801291	HO_286899		chr6	53724661	53725540	HO_107115
chr21	31413564	31414082	HO_294742		chr3	75474574	75475242	HO_57371		chr20	28497441	28497625	HO_287269		chr6	56893715	56894149	HO_107367
chrX	119731487	119731786	HO_315622		chr14	100610694	100611575	HO_223288		chr1	192986293	192986743	HO_20885		chr6	61573917	61574489	HO_107617
chr1	25532712	25533100	HO_5123		chr1	15766684	15767416	HO_3533		chr19	41911660	41912338	HO_279206		chr6	67867810	67868443	HO_107981
chrX	40834761	40834959	HO_307937		chr20	62728035	62728780	HO_291972		chr17	81137844	81138815	HO_258897		chr6	71886981	71887658	HO_108307
chr15	95244813	95245181	HO_233113		chr7	2913583	2913973	HO_118357		chr14	90343871	90344747	HO_222104		chr6	73653055	73653489	HO_108467
chr19	11245107	11245624	HO_272418		chr18	78571209	78571990	HO_266223		chr8	142495955	142496576	HO_148332		chr6	80004846	80006114	HO_109010
chr15	35053674	35054040	HO_226576		chr15	72397189	72397545	HO_230276		chr22	45325398	45326050	HO_302683		chr6	85642606	85643349	HO_109539
chr1	54871493	54871817	HO_9425		chr11	2332966	2333379	HO_178257		chr20	33709766	33710460	HO_288073		chr6	87009171	87009575	HO_109727
chr19	8226473	8226751	HO_271377		chr11	131909616	131910394	HO_192526		chr12	5434240	5434990	HO_193567		chr6	87736958	87737606	HO_109804
chr11	44293915	44294211	HO_182285		chr5	159209683	159210848	HO_98152		chr16	85716315	85717303	HO_245141		chr6	89081596	89082836	HO_109919
chrX	150236184	150236720	HO_318395		chr8	142505434	142506153	HO_148338		chr9	130373672	130374521	HO_161000		chr6	98692235	98692838	HO_110504
chr10	84980022	84980762	HO_171446		chr1	21389270	21389750	HO_4448		chr4	660963	661413	HO_68290		chr6	98828121	98828789	HO_110522
chr8	100156190	100156511	HO_144280		chr2	71235798	71236281	HO_33837		chr11	133080879	133082058	HO_192653		chr6	104424418	104425029	HO_110904
chr5	127848204	127848697	HO_94969		chrX	147912460	147912992	HO_318161		chr20	28897876	28898918	HO_287298		chr6	105294287	105295528	HO_110987
chr22	46120369	46120617	HO_302869		chr1	9291337	9292589	HO_2534		chr14	19374368	19374863	HO_215802		chr6	105853192	105853622	HO_111038
chr11	120983577	120984444	HO_191375		chr3	74614959	74615588	HO_57289		chr1	47231396	47231754	HO_8519		chr6	106083423	106083924	HO_111057
chr4	181553783	181554013	HO_83307		chrX	104165668	104166271	HO_314097		chr10	118585249	118586251	HO_174863		chr6	107632864	107634548	HO_111200
chr17	65227060	65227406	HO_256096		chrX	39278487	39278920	HO_307689		chr16	88244240	88245010	HO_245617		chr6	108561943	108562866	HO_111312
chrX	72295982	72296224	HO_311245		chr17	41880982	41881717	HO_252805		chr21	8452123	8452350	HO_293107		chr6	111017496	111018874	HO_111585
chr19	12893170	12893829	HO_272917		chr10	99837534	99837965	HO_172995		chr22	45228048	45228531	HO_302645		chr6	111873517	111874460	HO_111661
chr7	98925137	98925525	HO_127831		chr8	134316071	134316814	HO_147265		chr4	189835694	189836858	HO_84163		chr6	131143860	131144301	HO_113249
chr8	8168603	8168765	HO_135939		chrX	4682082	4682867	HO_304708		chr1	234307542	234308372	HO_25290		chr6	133271820	133272969	HO_113419
chr4	15888407	15888679	HO_70971		chr2	240815898	240816460	HO_49280		chr14	65102920	65103754	HO_219772		chr6	134256266	134257230	HO_113509
chr12	50095687	50095985	HO_197833		chr11	85483962	85484179	HO_188140		chr16	85653824	85654504	HO_245121		chr6	138693659	138694655	HO_113916
chr5	179313663	179314073	HO_100420		chr7	74026979	74027537	HO_125385		chr12	6371983	6373130	HO_193692		chr6	142944258	142944848	HO_114188
chr17	38660307	38660605	HO_252226		chrX	16945522	16946565	HO_305800		chr17	80406260	80406807	HO_258649		chr6	147676920	147677931	HO_114586
chr14	105999670	106000291	HO_224873		chr16	70439333	70440328	HO_243291		chr2	15681727	15682363	HO_28452		chr6	149864497	149865766	HO_114784
chr19	40768657	40769101	HO_278915		chr18	48846633	48847192	HO_263778		chr4	7641829	7643105	HO_70094		chr6	154734130	154734859	HO_115229
chr7	23881881	23882426	HO_120462		chr16	30074567	30075923	HO_239498		chr8	141994131	141994815	HO_148144		chr6	157420177	157420908	HO_115452
chr2	121746171	121746620	HO_38491		chr5	174858356	174858807	HO_99551		chr3	156051162	156051692	HO_64095		chr6	157996106	157996944	HO_115528
chr20	51859681	51860151	HO_290530		chr16	30901060	30902031	HO_239775		chr2	69618560	69619181	HO_33626		chr6	158700922	158702044	HO_115653
chr7	73815395	73815722	HO_125323		chr17	37921073	37921333	HO_252075		chr7	157085885	157086334	HO_134472		chr6	158714446	158715647	HO_115657
chr19	11311809	11312035	HO_272453		chr3	194140468	194141274	HO_67487		chr6	170063809	170064774	HO_116989		chr6	165888970	165889911	HO_116361
chr19	2032648	2033060	HO_268081		chr7	5450959	5451787	HO_118816		chrX	120116277	120116894	HO_315676		chr6	167734573	167737174	HO_116619
chr17	2875525	2875862	HO_247325		chr3	57748255	57748720	HO_55722		chr7	100956545	100957104	HO_128355		chr6	168233703	168238583	HO_116715
chrX	155297991	155298569	HO_319426		chr8	37754951	37755557	HO_138879		chr1	17860362	17861022	HO_3997		chr6	168391210	168392752	HO_116746
chr9	136385962	136386382	HO_162601		chr7	132166405	132166883	HO_131534		chr2	233143528	233144930	HO_48146		chr6	169174451	169175072	HO_116840
chr19	17816849	17817197	HO_274738		chr11	3091096	3091777	HO_178483		chr10	69791615	69792234	HO_169874		chr6	169649233	169651121	HO_116905
chr19	44731700	44731976	HO_279828		chr5	175132996	175133687	HO_99582		chr18	79530876	79532157	HO_266445		chr6	169829632	169830125	HO_116939
chr4	40064887	40065408	HO_72712		chr19	3331847	3332413	HO_268896		chr22	43507904	43508762	HO_302314		chr7	134075	134661	HO_117129
chr3	87538292	87538597	HO_58093		chrX	17883088	17883904	HO_305923		chr7	1690542	1691539	HO_117904		chr7	210696	211403	HO_117152
chr12	32103574	32103958	HO_196299		chr15	83206515	83206955	HO_231699		chr19	13934562	13935245	HO_273352		chr7	551476	553368	HO_117313
chr11	70601928	70602312	HO_186456		chr12	121277020	121277706	HO_205084		chr7	150875428	150876906	HO_133506		chr7	712777	714616	HO_117374
chr18	55551239	55551765	HO_264367		chr21	38178827	38179433	HO_295504		chr8	10183807	10184304	HO_136139		chr7	727465	728178	HO_117382
chr7	101206056	101206385	HO_128457		chr12	120080351	120081119	HO_204828		chr3	169767552	169768471	HO_65209		chr7	876974	879232	HO_117435
chr19	41313237	41313444	HO_279070		chr1	11926418	11927270	HO_3014		chr21	35871479	35872125	HO_295199		chr7	933577	934878	HO_117480
chr16	75257848	75258334	HO_243845		chr4	40846383	40846851	HO_72799		chr19	48639255	48639722	HO_281360		chr7	947391	948294	HO_117490
chr1	145431621	145431836	HO_15872		chr8	17155536	17155988	HO_136781		chrY	56691366	56692130	HO_320607		chr7	1001080	1004131	HO_117528
chr22	44026424	44026589	HO_302394		chr19	48537062	48537985	HO_281301		chr3	179831843	179832825	HO_66040		chr7	1039652	1040230	HO_117562
chr19	8008603	8008906	HO_271294		chr9	18992029	18993246	HO_151185		chr15	98001416	98002621	HO_233343		chr7	1260716	1262068	HO_117662
chr9	131106304	131106821	HO_161179		chr3	183825742	183826603	HO_66397		chr3	50371289	50371945	HO_54868		chr7	1369251	1370665	HO_117725
chr16	17555316	17555996	HO_237661		chr6	145075014	145075929	HO_114398		chr2	241887349	241888311	HO_49601		chr7	1441658	1443004	HO_117768
chr19	46034878	46035478	HO_280449		chr4	1206733	1207130	HO_68586		chr1	4372557	4373319	HO_1658		chr7	1663368	1663924	HO_117889
chr17	35780963	35781393	HO_251796		chr12	65826020	65826783	HO_199829		chr1	40887022	40887730	HO_7548		chr7	1929458	1930275	HO_117980
chr19	35853130	35853444	HO_277569		chr20	31683103	31683438	HO_287722		chr17	46903840	46904864	HO_253955		chr7	1998344	2000493	HO_118019
chr14	73773344	73773500	HO_220630		chr16	11915724	11916104	HO_236899		chrY	56751524	56752038	HO_320679		chr7	2057749	2059913	HO_118038
chr6	139623287	139623599	HO_113985		chr22	42336549	42336911	HO_302012		chr17	5485469	5486122	HO_248006		chr7	2105471	2106133	HO_118053
chr16	84803148	84803359	HO_244859		chr16	23377049	23377910	HO_238378		chr16	66087434	66087864	HO_242488		chr7	2269053	2269915	HO_118110
chr3	44631982	44632445	HO_53978		chr3	112337067	112337713	HO_59677		chr3	186717110	186718153	HO_66818		chr7	2314731	2316725	HO_118131
chr8	140446735	140447131	HO_147782		chr10	45180846	45182401	HO_167931		chrY	56728067	56728210	HO_320647		chr7	2406513	2407278	HO_118163
chr17	21258698	21258945	HO_250396		chr16	49858993	49859901	HO_240962		chr8	9771245	9772920	HO_136095		chr7	2586873	2587605	HO_118252
chr3	183482337	183482560	HO_66363		chr11	73388984	73390304	HO_186889		chrY	56771098	56771495	HO_320707		chr7	3299668	3300827	HO_118429
chr19	47920079	47920316	HO_281079		chrX	123734500	123734906	HO_316023		chr22	12166009	12166379	HO_297480		chr7	3642828	3643777	HO_118451
chr18	21328189	21328598	HO_261499		chr7	73553698	73554083	HO_125220		chr20	49619462	49620270	HO_290180		chr7	3792092	3792936	HO_118462
chr7	2448196	2448513	HO_118173		chr11	867903	868468	HO_177508		chr7	1718478	1719566	HO_117911		chr7	5447340	5448333	HO_118814
chr19	8629229	8629530	HO_271600		chrX	53051315	53051936	HO_309351		chr20	48931743	48932439	HO_290089		chr7	5594788	5596153	HO_118885
chr1	27006501	27006744	HO_5404		chr16	48610302	48610742	HO_240811		chr8	139696970	139697754	HO_147683		chr7	6503705	6505436	HO_119034
chr19	50102217	50102450	HO_282038		chr7	96995255	96995896	HO_127566		chr21	9248391	9249324	HO_293203		chr7	6637972	6639107	HO_119096
chr19	50221752	50222009	HO_282105		chr13	73059790	73061076	HO_212162		chr1	244092008	244093004	HO_26118		chr7	8095304	8096106	HO_119280
chr14	61165778	61166098	HO_219402		chr21	43367907	43368506	HO_296169		chr16	30737176	30737663	HO_239721		chr7	20787132	20787646	HO_120148
chr8	38124853	38125123	HO_138950		chr16	26937273	26937852	HO_238797		chr11	107856918	107858031	HO_189942		chr7	20797131	20797981	HO_120151
chr19	18626897	18627202	HO_275197		chr1	51993902	51994423	HO_9023		chr9	64775245	64775791	HO_153757		chr7	21722702	21723723	HO_120234
chr4	123357046	123357371	HO_79254		chr5	168642775	168643155	HO_98878		chr2	94273666	94274148	HO_35889		chr7	23997542	23998153	HO_120487
chr19	15464655	15464975	HO_273932		chr14	65907172	65907603	HO_219855		chr21	8224963	8225174	HO_293010		chr7	25019721	25020169	HO_120609
chrX	135819106	135819355	HO_317163		chr12	73853264	73853663	HO_200502		chr8	204751	205497	HO_135029		chr7	25950030	25950885	HO_120694
chr8	20241004	20241393	HO_137054		chr1	13748307	13749142	HO_3278		chrY	56715824	56716443	HO_320632		chr7	26151270	26152038	HO_120714
chr4	128709385	128709661	HO_79625		chr12	112775391	112776103	HO_203923		chr1	16927058	16927608	HO_3823		chr7	26200329	26201532	HO_120724
chr10	84001074	84001447	HO_171329		chr1	1659383	1660409	HO_613		chr6	37399292	37399808	HO_105349		chr7	26292467	26292964	HO_120735
chr17	2934992	2935192	HO_247346		chr6	159169889	159170650	HO_115712		chr13	49693436	49694319	HO_210877		chr7	27113113	27113580	HO_120804
chr19	7777948	7778303	HO_271170		chr14	20413592	20415006	HO_215908		chr3	124753109	124753973	HO_60882		chr7	27200375	27201100	HO_120845
chr19	38006860	38007097	HO_277931		chr9	112486072	112486670	HO_158445		chr7	1445868	1446199	HO_117771		chr7	29805005	29806330	HO_121116
chr17	41669607	41670036	HO_252729		chr13	110679697	110680115	HO_214890		chr14	21629175	21629727	HO_216055		chr7	30986561	30988152	HO_121244
chr19	15795525	15796192	HO_274001		chr18	48840090	48840839	HO_263777		chrY	56754957	56755417	HO_320684		chr7	31053020	31054632	HO_121263
chr15	40434474	40434845	HO_227108		chrX	63188664	63189128	HO_310099		chr4	3542280	3543508	HO_69371		chr7	31071097	31071986	HO_121267
chr1	206881791	206882056	HO_22172		chr19	12621872	12622303	HO_272733		chrY	56750078	56750433	HO_320677		chr7	39833566	39834489	HO_122097
chr19	17286786	17287057	HO_274467		chr21	8390341	8390590	HO_293056		chr7	2650641	2651186	HO_118286		chr7	42237203	42237788	HO_122282
chr2	10031142	10031381	HO_27833		chr21	8251531	8251782	HO_293030		chrY	56701576	56702001	HO_320619		chr7	44306135	44307688	HO_122571
chr19	8368918	8369160	HO_271443		chr6	31244823	31245259	HO_104275		chr19	49425084	49426240	HO_281713		chr7	44960292	44962548	HO_122673
chr12	120286212	120286517	HO_204887		chr16	84804166	84804869	HO_244860		chr3	128445245	128446411	HO_61386		chr7	45161346	45162416	HO_122721
chr1	16545305	16545558	HO_3708		chr19	17678732	17679114	HO_274674		chr1	3129023	3129481	HO_1299		chr7	45251904	45252166	HO_122728
chr14	23013204	23013659	HO_216194		chr1	153297674	153298238	HO_16840		chr7	2908128	2908942	HO_118349		chr7	45579017	45579909	HO_122762
chrX	13168868	13169272	HO_305416		chr1	12644298	12645183	HO_3147		chrY	56726520	56727026	HO_320645		chr7	47937300	47938066	HO_123000
chr1	160462264	160462576	HO_17959		chr16	56738919	56739209	HO_241653		chr2	26482648	26483357	HO_29549		chr7	48631760	48632825	HO_123080
chr3	54542432	54542703	HO_55418		chr9	109286169	109286981	HO_158115		chr18	14176244	14177040	HO_261324		chr7	55572632	55573564	HO_123629
chr17	45454257	45454777	HO_253746		chr15	58988170	58988708	HO_228909		chr7	407512	408126	HO_117229		chr7	57020135	57021435	HO_123823
chr3	125818455	125818752	HO_60984		chr16	58482147	58482642	HO_241938		chr3	195645595	195646647	HO_67690		chr7	57868889	57869949	HO_123903
chr22	26604036	26604407	HO_299344		chr12	8260908	8261850	HO_194049		chr8	62510783	62511956	HO_141129		chr7	62378798	62379416	HO_123968
chr11	16427975	16428087	HO_180008		chr17	80161634	80162642	HO_258578		chr5	108627410	108629343	HO_93209		chr7	63790389	63790956	HO_124119
chr17	64189136	64189688	HO_255972		chr12	53954812	53955145	HO_198490		chr9	137441959	137442651	HO_163242		chr7	64679136	64680156	HO_124189
chr2	797903	798246	HO_26802		chr4	190202344	190203568	HO_84260		chr3	133967266	133968291	HO_62105		chr7	65509776	65510570	HO_124300
chr19	58361910	58362184	HO_284062		chr9	5093033	5093759	HO_150047		chr14	91573368	91574092	HO_222261		chr7	66392861	66393312	HO_124400
chr12	92951177	92951438	HO_201822		chr21	8434562	8434783	HO_293092		chr17	80503426	80504749	HO_258691		chr7	69061776	69062737	HO_124686
chr16	2337950	2338401	HO_235122		chr17	81435007	81435820	HO_259091		chr12	125190870	125191720	HO_205872		chr7	73153880	73154640	HO_125111
chr10	110340171	110340364	HO_174180		chr6	67872982	67873507	HO_107986		chr17	2796843	2797166	HO_247296		chr7	73283331	73283795	HO_125136
chr6	148174266	148174453	HO_114625		chr10	86367900	86368497	HO_171567		chr19	50601299	50602385	HO_282287		chr7	73296607	73297709	HO_125140
chr11	130194738	130194901	HO_192361		chr3	122165424	122165858	HO_60637		chr19	38443824	38444145	HO_278116		chr7	73299030	73299915	HO_125141
chr2	25970053	25970302	HO_29484		chr8	64579691	64580449	HO_141302		chr10	132158892	132160599	HO_176375		chr7	73429675	73430377	HO_125193
chr17	41052119	41052653	HO_252641		chr1	31372317	31372818	HO_6117		chr9	40651699	40652284	HO_153125		chr7	73648235	73650707	HO_125265
chr13	99755328	99755619	HO_213994		chr19	923282	923820	HO_267147		chr14	104806264	104806804	HO_224273		chr7	73668327	73669152	HO_125273
chr1	28816393	28816672	HO_5760		chr5	58363913	58364511	HO_89119		chr22	48497945	48498899	HO_303261		chr7	73703093	73703897	HO_125285
chr10	35622522	35622964	HO_166937		chr16	28697255	28697709	HO_239114		chr11	121597742	121598347	HO_191438		chr7	74963626	74964424	HO_125638
chr5	176612251	176612552	HO_99810		chr7	65872691	65872985	HO_124341		chr2	20833409	20833897	HO_28928		chr7	75053123	75054440	HO_125664
chr22	17412976	17413418	HO_297808		chr10	122496431	122496884	HO_175320		chr7	63626756	63627526	HO_124074		chr7	75237957	75238813	HO_125717
chr17	9161235	9161467	HO_248774		chr20	16226505	16227014	HO_286028		chr22	32571862	32572401	HO_300223		chr7	75420032	75420932	HO_125770
chr11	44720057	44720262	HO_182341		chr1	77887358	77888614	HO_11439		chr14	64852464	64853904	HO_219736		chr7	75585292	75585762	HO_125802
chr19	45624633	45624982	HO_280235		chr2	10447326	10447660	HO_27928		chrY	56690886	56691282	HO_320606		chr7	75971592	75972439	HO_125881
chr19	54073816	54074253	HO_282983		chr17	36179705	36180024	HO_251840		chr2	92043765	92044293	HO_35862		chr7	76202053	76203299	HO_125928
chr7	6173137	6173347	HO_118975		chr5	181224157	181224612	HO_100857		chr6	158053413	158054079	HO_115543		chr7	76280584	76281468	HO_125966
chr1	41918274	41918458	HO_7677		chr4	138647840	138648575	HO_80160		chr11	468909	470041	HO_177280		chr7	76281829	76282573	HO_125967
chr3	55346173	55346492	HO_55487		chr11	114811400	114811873	HO_190635		chr9	6927592	6928945	HO_150258		chr7	92836954	92837598	HO_127245
chr20	46711445	46711635	HO_289823		chr8	54021182	54021842	HO_140338		chr22	50337015	50338349	HO_303777		chr7	94908154	94909313	HO_127394
chr21	9305305	9305717	HO_293210		chr22	35475127	35475777	HO_300530		chr14	105082454	105083033	HO_224406		chr7	98282185	98283121	HO_127736
chr11	5601834	5602114	HO_178848		chr14	70606173	70607140	HO_220289		chrY	56719378	56719781	HO_320636		chr7	99002144	99003038	HO_127835
chr22	44926688	44926989	HO_302587		chr20	40888462	40888701	HO_289087		chr12	3007846	3009084	HO_193283		chr7	99141878	99143810	HO_127844
chr3	171920207	171920739	HO_65420		chr1	156924811	156925325	HO_17560		chrY	56728526	56728873	HO_320648		chr7	99144281	99145112	HO_127845
chr16	4403411	4403902	HO_235797		chr12	109051275	109052521	HO_203431		chr16	81264855	81265461	HO_244403		chr7	100539645	100540530	HO_128156
chr2	25274428	25274880	HO_29360		chr6	35487795	35488370	HO_105078		chr1	12089464	12090510	HO_3070		chr7	100602060	100602815	HO_128188
chr7	74283120	74283446	HO_125455		chr4	157635889	157636303	HO_81751		chr4	2282555	2283452	HO_69023		chr7	100603629	100604247	HO_128190
chr16	70493067	70493457	HO_243313		chr4	51884705	51885794	HO_73680		chrX	362568	362999	HO_304028		chr7	100738279	100738865	HO_128265
chr16	84429682	84429844	HO_244793		chr2	226721791	226722404	HO_47328		chr13	21187879	21188517	HO_208174		chr7	100884651	100885231	HO_128335
chr20	50453489	50453901	HO_290332		chr8	141646508	141646797	HO_148080		chr11	69591392	69592384	HO_186228		chr7	100967234	100968127	HO_128361
chr4	38649071	38649378	HO_72572		chr14	34554121	34554871	HO_217189		chr21	45324451	45324961	HO_296821		chr7	101016743	101017298	HO_128374
chr8	702205	702519	HO_135109		chr8	97845461	97845811	HO_144041		chr7	158609379	158610220	HO_134893		chr7	101166901	101167748	HO_128431
chr7	130991742	130992041	HO_131436		chr19	4499320	4500414	HO_269764		chr19	45958452	45958825	HO_280416		chr7	101624585	101625547	HO_128574
chr1	35679321	35679635	HO_6781		chr19	53987977	53988356	HO_282965		chr9	36766903	36767802	HO_152757		chr7	102282697	102283635	HO_128692
chr8	125425727	125426065	HO_146325		chr17	72860112	72860974	HO_256851		chrX	120078698	120079754	HO_315674		chr7	105014215	105015473	HO_129137
chr14	66013285	66013472	HO_219861		chr11	63763777	63764113	HO_184288		chrY	56684433	56684932	HO_320598		chr7	123534641	123535470	HO_130603
chr7	6183518	6183973	HO_118981		chr17	6458195	6458868	HO_248112		chr16	29270869	29271559	HO_239284		chr7	124766239	124766764	HO_130705
chr19	17525487	17526154	HO_274611		chr3	62372917	62373431	HO_56166		chrY	56674594	56675010	HO_320587		chr7	127513527	127514335	HO_130927
chr20	32593418	32593713	HO_287898		chr2	179861496	179862603	HO_43306		chr21	7943389	7944198	HO_292957		chr7	128191929	128192847	HO_131029
chr14	74629886	74630287	HO_220735		chr12	23321521	23322120	HO_195470		chr4	7695906	7696968	HO_70106		chr7	128353170	128353692	HO_131057
chr17	39075312	39075732	HO_252305		chr17	76018600	76019013	HO_257527		chr20	59584183	59584624	HO_291385		chr7	128360777	128361455	HO_131063
chr1	8241406	8241598	HO_2334		chr12	53748856	53749494	HO_198455		chr1	3025481	3026211	HO_1268		chr7	128696160	128697741	HO_131115
chr19	39518946	39519396	HO_278544		chr22	44210986	44211381	HO_302430		chr10	132160914	132162052	HO_176376		chr7	129189425	129190441	HO_131222
chr11	19653232	19653982	HO_180366		chr4	82077177	82077732	HO_76069		chr10	100650724	100651640	HO_173109		chr7	130538392	130540936	HO_131384
chr1	236426296	236426623	HO_25519		chr20	10677388	10677941	HO_285469		chr19	43376660	43377207	HO_279580		chr7	131109299	131109989	HO_131445
chr19	6857367	6857621	HO_270880		chr1	38425898	38426739	HO_7174		chr3	177414053	177414641	HO_65809		chr7	137845368	137846525	HO_132003
chr3	47597776	47598012	HO_54338		chr10	92376953	92377568	HO_172192		chr9	63451054	63451690	HO_153633		chr7	138611760	138612326	HO_132080
chr19	55611883	55612177	HO_283573		chr1	22597006	22597944	HO_4665		chr21	7945125	7946382	HO_292959		chr7	139521174	139521780	HO_132199
chr10	1022800	1023197	HO_163655		chr9	65820495	65821354	HO_153870		chr2	104850397	104850824	HO_36940		chr7	139521902	139522428	HO_132200
chr8	73349522	73350066	HO_142071		chr4	41757014	41757906	HO_72897		chr10	133028250	133029030	HO_176776		chr7	139573265	139574128	HO_132209
chr19	17184617	17185113	HO_274383		chr8	139701500	139702046	HO_147685		chrY	56748717	56749168	HO_320675		chr7	140231357	140232323	HO_132286
chr1	6344030	6344377	HO_1968		chr2	242083944	242084796	HO_49646		chrX	120156551	120157633	HO_315680		chr7	140360646	140361564	HO_132298
chr9	63792383	63792669	HO_153662		chr11	23541396	23541831	HO_180733		chr14	105158859	105159754	HO_224459		chr7	140639324	140640441	HO_132349
chr20	63857868	63858137	HO_292508		chrX	53250950	53251496	HO_309391		chr5	38863566	38864906	HO_87782		chr7	140641310	140642046	HO_132350
chr7	23939311	23939575	HO_120474		chr8	119205599	119206009	HO_145743		chr7	116459939	116460416	HO_130073		chr7	140671476	140672851	HO_132360
chr9	128807586	128807774	HO_160569		chr6	122847843	122848275	HO_112576		chr10	71429508	71429880	HO_170100		chr7	142664922	142667635	HO_132584
chr1	63081060	63081558	HO_10247		chr12	54547110	54547691	HO_198617		chr5	115915316	115915972	HO_93912		chr7	143322779	143323751	HO_132660
chr3	129125521	129125896	HO_61546		chr2	15610990	15611432	HO_28440		chr16	6214943	6215825	HO_236158		chr7	143360624	143361804	HO_132665
chr1	225718164	225718485	HO_24022		chr3	57304696	57305319	HO_55692		chr1	3585015	3586698	HO_1462		chr7	143363040	143363748	HO_132667
chr10	68412699	68413044	HO_169732		chr19	8084091	8085351	HO_271318		chr13	112722324	112723301	HO_215189		chr7	143408960	143409984	HO_132688
chr17	33304575	33304881	HO_251535		chr19	50893454	50893851	HO_282417		chr5	174530389	174531345	HO_99519		chr7	145997268	145997504	HO_132905
chr1	23193886	23194242	HO_4764		chr17	38253520	38253987	HO_252104		chr10	38912037	38912803	HO_167270		chr7	149460864	149461771	HO_133238
chr2	43159083	43159356	HO_31312		chr19	13415065	13415460	HO_273159		chrY	56730672	56731219	HO_320650		chr7	149828954	149831093	HO_133336
chr2	231569371	231569613	HO_47839		chr13	26009201	26010352	HO_208672		chr1	125178224	125178582	HO_15439		chr7	150046811	150047454	HO_133355
chr2	112616819	112617659	HO_37582		chr1	149433316	149434218	HO_16339		chr19	51691851	51692241	HO_282589		chr7	150405561	150407612	HO_133428
chr20	35612439	35612680	HO_288361		chr22	31099623	31100045	HO_300004		chr10	127796999	127797740	HO_175865		chr7	150453828	150454674	HO_133439
chr3	9706739	9707071	HO_50450		chr2	20664763	20665683	HO_28910		chr16	87477600	87478049	HO_245408		chr7	150956582	150957208	HO_133523
chrX	119389898	119390346	HO_315560		chr5	42422865	42423638	HO_88076		chr21	9043927	9044907	HO_293180		chr7	151043350	151043985	HO_133564
chr8	8591404	8591799	HO_135992		chr1	6422654	6423403	HO_1989		chr3	184712183	184712800	HO_66607		chr7	151044090	151044472	HO_133565
chr16	30311167	30311401	HO_239572		chr4	43099038	43099386	HO_73007		chr3	158834572	158835051	HO_64384		chr7	151247404	151248275	HO_133671
chr19	8548212	8548402	HO_271552		chr19	46426882	46427918	HO_280535		chr11	6613631	6614241	HO_178976		chr7	151275291	151276833	HO_133682
chr10	50041068	50041364	HO_168447		chr7	54582420	54583027	HO_123517		chr4	6353920	6354801	HO_69812		chr7	151720677	151721304	HO_133769
chr3	185952304	185952616	HO_66733		chr3	73108989	73109905	HO_57164		chr14	103082790	103083393	HO_223734		chr7	151894191	151896470	HO_133798
chr19	42397654	42398011	HO_279469		chr2	213641802	213642636	HO_45957		chr17	9490943	9491466	HO_248807		chr7	152584722	152585192	HO_133881
chr12	117161173	117161365	HO_204485		chr5	159922881	159923641	HO_98225		chrY	56765788	56766145	HO_320697		chr7	154053258	154053853	HO_134055
chr5	58140250	58140652	HO_89108		chr16	57508348	57508908	HO_241763		chr9	65398532	65399478	HO_153807		chr7	154748747	154750237	HO_134097
chr19	56183255	56183462	HO_283731		chr13	28820390	28821056	HO_208978		chr19	1148207	1148504	HO_267339		chr7	155349252	155352235	HO_134177
chr16	89593873	89594068	HO_246280		chr20	5643784	5644321	HO_284983		chr1	144075937	144076422	HO_15689		chr7	156489209	156489997	HO_134367
chrX	52495624	52496247	HO_309295		chr8	56271424	56271926	HO_140556		chr17	35895296	35895705	HO_251817		chr7	156579330	156580234	HO_134385
chr9	4302690	4303026	HO_149946		chr1	6174134	6174650	HO_1913		chr19	39823479	39824317	HO_278576		chr7	156896617	156897204	HO_134427
chr1	46403384	46403622	HO_8377		chr11	1847841	1849051	HO_178030		chr17	48582652	48583074	HO_254202		chr7	158273431	158274936	HO_134791
chrX	141385109	141385996	HO_317709		chr5	76806300	76806805	HO_90805		chr20	48699646	48700002	HO_290061		chr7	158588493	158589827	HO_134890
chr4	38742232	38742554	HO_72586		chr16	80804935	80805402	HO_244349		chr7	65122616	65123024	HO_124246		chr7	158666913	158668398	HO_134905
chr20	3717638	3718090	HO_284705		chr19	4986593	4988011	HO_270059		chr22	45928467	45929001	HO_302781		chr7	159023200	159024222	HO_134976
chr14	24440598	24440932	HO_216431		chr3	180093315	180094323	HO_66066		chr11	117813199	117813844	HO_190926		chr7	159106369	159107400	HO_134998
chr14	24361941	24362319	HO_216410		chr9	72839672	72840089	HO_154474		chr9	42634971	42636355	HO_153334		chr8	694714	698212	HO_135107
chr11	118836001	118836187	HO_191050		chrX	48832310	48832580	HO_308777		chr12	6689742	6690237	HO_193764		chr8	1570650	1573980	HO_135277
chr19	50135818	50136035	HO_282066		chr1	89911443	89912191	HO_12405		chr2	208039709	208039971	HO_45550		chr8	1812763	1813649	HO_135329
chr16	2334059	2334508	HO_235121		chr22	39124406	39124928	HO_301374		chr13	113419473	113420882	HO_215392		chr8	9154059	9155411	HO_136050
chr3	46021553	46021843	HO_54125		chr19	13768106	13768819	HO_273241		chr7	8152185	8153037	HO_119284		chr8	10546857	10547730	HO_136171
chr3	184046043	184046493	HO_66419		chr11	45908388	45908704	HO_182489		chrY	56749794	56750018	HO_320676		chr8	10601143	10602131	HO_136182
chr2	74831634	74831895	HO_34299		chr8	143388706	143389217	HO_148720		chr10	744264	744898	HO_163608		chr8	10607403	10609119	HO_136185
chr13	33377987	33378379	HO_209424		chr10	116634157	116634543	HO_174684		chr5	177782321	177782792	HO_100082		chr8	17747067	17748142	HO_136843
chr17	43257963	43258553	HO_253163		chr2	96815397	96815898	HO_36208		chr1	2308282	2308950	HO_893		chr8	19755519	19756924	HO_137006
chr8	15831857	15832589	HO_136683		chrX	17600820	17601441	HO_305879		chr9	62442328	62443490	HO_153513		chr8	20267670	20268137	HO_137060
chr2	33757474	33758084	HO_30372		chr9	16976782	16977269	HO_150992		chr9	137365254	137365946	HO_163181		chr8	21910375	21911215	HO_137242
chr12	52929527	52929967	HO_198290		chr13	76886673	76887570	HO_212467		chr12	57094283	57094608	HO_198974		chr8	22033747	22034375	HO_137258
chr19	3413874	3414223	HO_268963		chr12	66929521	66929983	HO_199934		chr18	58549794	58550837	HO_264676		chr8	25458040	25460550	HO_137768
chr20	63341776	63341987	HO_292213		chr7	39277437	39278069	HO_122037		chr9	43280624	43281199	HO_153397		chr8	26383701	26384384	HO_137863
chr7	47380523	47380820	HO_122928		chr17	4996703	4997090	HO_247909		chr2	94210927	94211311	HO_35878		chr8	28383627	28385164	HO_138046
chr12	131872031	131872222	HO_206676		chr14	52831987	52832667	HO_218577		chr9	132519848	132520369	HO_161422		chr8	28402556	28403032	HO_138052
chr1	27625365	27625619	HO_5565		chr1	48193085	48193940	HO_8620		chr9	41125347	41125747	HO_153175		chr8	28881926	28882392	HO_138119
chr10	119159412	119159736	HO_174955		chr17	43452655	43453082	HO_253241		chr19	55663084	55663684	HO_283610		chr8	30284130	30284781	HO_138258
chr11	93621506	93621872	HO_188821		chr2	41748220	41748627	HO_31141		chr1	201829366	201829820	HO_21554		chr8	38431930	38432360	HO_138978
chr1	246802645	246802972	HO_26432		chrX	135098851	135099459	HO_317080		chr5	169267422	169268310	HO_98927		chr8	40706568	40707179	HO_139186
chrX	153728875	153729232	HO_319005		chr9	133657765	133658757	HO_161696		chr20	42958393	42958857	HO_289272		chr8	42052157	42053008	HO_139346
chr1	153943057	153943334	HO_16946		chr16	11232720	11233302	HO_236769		chr11	94833561	94834054	HO_188984		chr8	43418580	43419169	HO_139517
chrX	153261841	153262153	HO_318825		chr15	77069587	77070415	HO_230929		chrX	17773287	17774889	HO_305905		chr8	46040098	46041832	HO_139562
chr11	67649771	67650031	HO_185735		chr16	34847639	34848561	HO_240410		chr10	132605724	132606264	HO_176564		chr8	46830258	46831204	HO_139635
chr2	240453056	240453261	HO_49137		chr3	52391440	52391904	HO_55191		chr17	26879183	26880195	HO_250715		chr8	48496138	48497166	HO_139828
chr16	47150062	47150493	HO_240653		chr2	26691217	26691698	HO_29583		chr1	125167807	125168033	HO_15426		chr8	48582654	48583668	HO_139838
chr16	88117858	88118064	HO_245578		chr17	36391530	36391870	HO_251878		chr4	8034969	8035496	HO_70162		chr8	55982430	55983685	HO_140516
chr18	79137526	79137711	HO_266335		chr19	3304967	3305680	HO_268879		chr16	88889002	88889359	HO_245970		chr8	56209952	56211247	HO_140541
chr7	42357707	42358091	HO_122293		chr8	61751960	61752366	HO_141075		chr9	15550144	15550863	HO_150881		chr8	57022662	57023122	HO_140634
chr3	130816637	130817072	HO_61773		chr18	76440686	76441350	HO_265969		chr1	37513158	37513723	HO_7031		chr8	60516231	60516659	HO_140939
chr22	46462127	46462323	HO_302961		chr12	3752200	3752766	HO_193386		chr1	143206890	143207207	HO_15480		chr8	62248321	62248802	HO_141106
chr6	166276693	166277177	HO_116416		chr1	146376259	146376677	HO_16003		chr6	31666374	31666989	HO_104368		chr8	66232939	66233810	HO_141434
chrX	129741877	129742138	HO_316489		chr20	62224209	62225136	HO_291752		chr18	12083683	12084580	HO_261025		chr8	68306308	68307667	HO_141625
chr15	20363651	20364068	HO_225075		chr10	86299591	86300197	HO_171555		chr2	209081589	209082564	HO_45638		chr8	69690042	69691296	HO_141744
chr14	94691152	94691398	HO_222585		chr16	79392182	79392797	HO_244196		chr10	132706366	132707245	HO_176616		chr8	80485288	80486014	HO_142592
chr16	30889042	30889379	HO_239765		chr19	836184	836700	HO_267072		chr2	18911657	18912506	HO_28746		chr8	80487253	80488021	HO_142593
chr20	34365837	34366187	HO_288174		chr12	128504961	128505447	HO_206158		chr2	84829374	84830038	HO_34986		chr8	90510160	90511206	HO_143343
chr6	34821728	34822188	HO_105003		chr14	35039777	35040210	HO_217241		chr16	71174925	71175498	HO_243404		chr8	90646467	90647015	HO_143364
chr8	1024942	1025222	HO_135181		chr2	176766773	176767236	HO_43058		chr4	2448004	2448398	HO_69085		chr8	91040951	91041353	HO_143404
chr19	35073374	35073612	HO_277304		chr10	76951020	76951840	HO_170685		chr11	267700	268308	HO_177157		chr8	92150867	92151776	HO_143492
chr6	168131912	168132151	HO_116697		chr15	73285622	73286026	HO_230352		chr3	39757050	39757842	HO_53408		chr8	98424359	98425004	HO_144108
chr5	159406659	159406957	HO_98165		chr16	80927299	80927936	HO_244360		chr15	73699846	73700282	HO_230401		chr8	98425619	98426673	HO_144109
chr13	17986303	17986898	HO_207724		chr12	2793864	2794334	HO_193246		chr6	167997519	167998049	HO_116656		chr8	98477731	98478427	HO_144114
chr1	151608242	151608504	HO_16607		chrX	153936483	153936934	HO_319114		chr11	67498693	67499291	HO_185683		chr8	100949699	100951218	HO_144360
chr15	99092167	99092520	HO_233458		chr3	119170728	119171347	HO_60305		chr11	76713465	76713930	HO_187316		chr8	101204206	101205170	HO_144388
chr12	116760912	116761295	HO_204430		chr14	75581005	75581609	HO_220841		chr6	167977395	167978137	HO_116647		chr8	102410558	102412062	HO_144492
chr16	28826625	28827085	HO_239152		chr2	78701071	78701760	HO_34575		chr8	203986	204544	HO_135028		chr8	103498870	103499751	HO_144620
chr8	233877	234203	HO_135037		chr5	1698944	1699674	HO_84881		chr16	34064574	34064992	HO_240327		chr8	104589495	104590575	HO_144720
chr1	33029927	33030239	HO_6447		chr17	44374681	44374935	HO_253484		chr7	660162	661068	HO_117357		chr8	106270659	106271797	HO_144860
chr4	1822044	1822341	HO_68904		chr6	52090162	52090810	HO_106938		chr19	3923831	3924368	HO_269375		chr8	119208631	119210029	HO_145747
chr14	63056543	63056951	HO_219559		chrX	139380050	139380703	HO_317491		chr7	65379519	65380034	HO_124280		chr8	125389939	125390783	HO_146321
chr1	32714341	32714641	HO_6372		chr5	180616144	180616711	HO_100740		chr18	79924038	79924471	HO_266576		chr8	127630336	127630731	HO_146572
chr19	19143324	19143756	HO_275486		chr2	69902247	69902877	HO_33657		chr20	61361	62224	HO_284138		chr8	127734845	127735270	HO_146581
chr17	44963570	44963962	HO_253602		chr16	29175266	29176801	HO_239251		chr4	3368374	3369127	HO_69288		chr8	130015114	130016002	HO_146831
chr17	39968650	39969072	HO_252469		chr1	167722459	167722903	HO_18716		chr10	132448187	132448717	HO_176506		chr8	130023629	130024475	HO_146834
chr15	77031184	77031648	HO_230921		chr8	96828083	96828543	HO_143913		chr18	37780425	37781822	HO_262891		chr8	133758568	133759729	HO_147228
chr7	151193483	151193784	HO_133651		chr4	116297779	116298443	HO_78696		chr9	134388218	134388547	HO_161944		chr8	135458075	135459181	HO_147370
chr17	1058827	1059152	HO_246738		chr9	35620112	35620383	HO_152587		chr20	64286756	64287989	HO_292657		chr8	138494866	138496734	HO_147591
chr4	164215200	164215412	HO_82167		chr15	31693963	31694408	HO_226205		chr1	228417625	228418105	HO_24531		chr8	138497515	138498657	HO_147592
chr11	63818661	63818927	HO_184308		chr7	4624381	4624800	HO_118549		chr22	48583582	48585275	HO_303278		chr8	139755066	139757676	HO_147700
chr12	124960291	124960632	HO_205809		chr4	70898590	70899347	HO_75069		chr6	24719197	24719829	HO_103578		chr8	140349438	140350067	HO_147772
chr5	156486873	156487274	HO_97928		chr2	16666058	16666428	HO_28538		chr6	169957185	169957922	HO_116959		chr8	141062495	141063392	HO_147892
chr17	2811301	2811601	HO_247301		chr17	81124718	81126335	HO_258890		chr9	34758834	34759497	HO_152464		chr8	141438552	141439366	HO_148019
chr19	48269375	48270113	HO_281167		chr12	52520185	52520577	HO_198233		chr17	1129975	1130539	HO_246786		chr8	141549659	141552138	HO_148060
chr1	21915482	21915660	HO_4569		chr20	51861167	51861596	HO_290532		chr12	53748350	53748695	HO_198454		chr8	141705366	141706783	HO_148087
chr5	177463394	177463701	HO_100011		chr5	37989455	37990129	HO_87692		chr1	28178547	28178836	HO_5651		chr8	142228731	142229702	HO_148206
chr10	123350706	123351005	HO_175386		chr13	18993234	18993992	HO_207898		chr22	25382471	25383214	HO_299205		chr8	142238166	142238949	HO_148213
chr7	7460814	7461204	HO_119221		chr8	142487012	142487851	HO_148324		chrY	56694666	56695143	HO_320611		chr8	142448568	142449232	HO_148295
chr18	12248866	12249149	HO_261062		chr19	31014521	31015153	HO_276616		chr9	133954572	133955550	HO_161805		chr8	142453678	142455446	HO_148300
chr19	45922372	45922682	HO_280398		chr14	56473418	56473782	HO_218934		chr1	38267360	38267884	HO_7158		chr8	142494979	142495445	HO_148330
chr3	53182814	53183114	HO_55299		chr4	78189969	78190557	HO_75747		chr7	2107301	2107556	HO_118055		chr8	142615608	142616065	HO_148404
chr1	149369137	149369459	HO_16333		chr9	124464965	124465237	HO_159782		chr12	105486657	105487377	HO_203040		chr8	142758650	142759277	HO_148458
chr1	1645665	1645886	HO_606		chr19	42390530	42391242	HO_279467		chrY	19075540	19076123	HO_320434		chr8	142769075	142769784	HO_148465
chr19	4958461	4958681	HO_270043		chr2	70995002	70995537	HO_33799		chr5	178361377	178361747	HO_100217		chr8	143016929	143018219	HO_148549
chr2	67536528	67536993	HO_33430		chr18	72867234	72867550	HO_265687		chr3	195952617	195953126	HO_67806		chr8	143126946	143128052	HO_148574
chr11	9378891	9379334	HO_179326		chr4	86475617	86476255	HO_76489		chrY	56723683	56724032	HO_320642		chr8	143243802	143245949	HO_148631
chr11	112115394	112115833	HO_190371		chr3	48420045	48420628	HO_54445		chr11	1188114	1188697	HO_177677		chr8	143263273	143264304	HO_148643
chr8	70068050	70068378	HO_141774		chr18	7568813	7569612	HO_260576		chr1	221970593	221971071	HO_23597		chr8	143320562	143324142	HO_148681
chr11	69796042	69796236	HO_186285		chr11	46344797	46345262	HO_182561		chr21	10627080	10627259	HO_293381		chr8	143360200	143361607	HO_148698
chr7	140653164	140653389	HO_132354		chr19	45521639	45522359	HO_280198		chrY	56759283	56759629	HO_320688		chr8	143975296	143976071	HO_149078
chr10	131999007	131999379	HO_176325		chr12	116742125	116743125	HO_204427		chr3	194322601	194323198	HO_67509		chr8	143986889	143987513	HO_149083
chr17	5750421	5751031	HO_248036		chr20	59608537	59608934	HO_291390		chr19	13595260	13596196	HO_273187		chr8	144019963	144021681	HO_149097
chrX	111476894	111477444	HO_314823		chr16	46693922	46694369	HO_240589		chr19	43357598	43358015	HO_279578		chr8	144022513	144023753	HO_149098
chr17	64611809	64612237	HO_256014		chr1	111800091	111800407	HO_14303		chr10	11961397	11961730	HO_164745		chr8	144023799	144025019	HO_149099
chr1	31549450	31549718	HO_6156		chr12	53122423	53122805	HO_198341		chr8	21696751	21697390	HO_137187		chr8	144040462	144041108	HO_149106
chr13	18009988	18010296	HO_207755		chr7	108671916	108672341	HO_129524		chr19	53943799	53944606	HO_282946		chr8	144052763	144054561	HO_149114
chr4	3989192	3989483	HO_69504		chr2	9193323	9193822	HO_27716		chr19	55526625	55527413	HO_283523		chr8	144062132	144063514	HO_149121
chr10	22190965	22191219	HO_165669		chr17	5780741	5781262	HO_248043		chr11	133708449	133708741	HO_192714		chr8	144139751	144140804	HO_149157
chr3	128401811	128401922	HO_61364		chr12	8227210	8227822	HO_194044		chr9	137439514	137440005	HO_163239		chr8	144142906	144144179	HO_149160
chr12	131798877	131799160	HO_206632		chr21	16892587	16893340	HO_293808		chr2	238613973	238614840	HO_48849		chr8	144477429	144477855	HO_149367
chr8	38876812	38877151	HO_139028		chr16	24351970	24352464	HO_238493		chr3	167455695	167456683	HO_65019		chr8	144530939	144532204	HO_149410
chr19	11990483	11990835	HO_272649		chr15	41383540	41383984	HO_227242		chr19	47397592	47397990	HO_280850		chr9	6006549	6007732	HO_150157
chr1	151526903	151527287	HO_16591		chr4	2537592	2538009	HO_69103		chr4	7294114	7294505	HO_70024		chr9	19231176	19231916	HO_151204
chr8	143413006	143413249	HO_148740		chr12	33345422	33346183	HO_196428		chr16	28030999	28031971	HO_238938		chr9	25994720	25995543	HO_151661
chrX	13068679	13069061	HO_305408		chr11	1042637	1043290	HO_177603		chr16	86742826	86743168	HO_245284		chr9	29188166	29188585	HO_151920
chr17	36763377	36763760	HO_251943		chr4	9134448	9135152	HO_70374		chr1	200300052	200300658	HO_21367		chr9	33382895	33383795	HO_152236
chr17	6700626	6701006	HO_248153		chr2	154018676	154019183	HO_41287		chr1	47742841	47743640	HO_8584		chr9	33655662	33659118	HO_152288
chr1	225599877	225600215	HO_24004		chr9	131548223	131548810	HO_161270		chr17	56776736	56777255	HO_255170		chr9	34179292	34179913	HO_152359
chr19	4965115	4965389	HO_270044		chr22	41473837	41474276	HO_301821		chr20	10308632	10309060	HO_285433		chr9	34456608	34458153	HO_152397
chrX	140730269	140730797	HO_317647		chr2	241204251	241205167	HO_49411		chr12	123912831	123913589	HO_205567		chr9	34628110	34628815	HO_152443
chr1	19357732	19358001	HO_4161		chr18	6415041	6415395	HO_260464		chr15	79439335	79440110	HO_231271		chr9	34990770	34991600	HO_152498
chr7	11990382	11990793	HO_119535		chr7	151226394	151226902	HO_133665		chr7	16754473	16755286	HO_119840		chr9	35731206	35731975	HO_152617
chr7	129519610	129519941	HO_131257		chr18	57714349	57714617	HO_264567		chr19	18194179	18194660	HO_274951		chr9	35829576	35830257	HO_152642
chr19	10697553	10697923	HO_272176		chr1	233290310	233291470	HO_25153		chr3	122020781	122021627	HO_60619		chr9	36485791	36487055	HO_152723
chr10	125141580	125141836	HO_175612		chr2	111468282	111468761	HO_37474		chr4	24491812	24492633	HO_71661		chr9	36614520	36614934	HO_152739
chr4	137776995	137777535	HO_80093		chr10	24223065	24223513	HO_165883		chr3	184333337	184334877	HO_66497		chr9	36818418	36819031	HO_152761
chr12	52960693	52960936	HO_198300		chr12	52451816	52452399	HO_198222		chr4	7543117	7543662	HO_70074		chr9	38058396	38059162	HO_152886
chr7	72523929	72524454	HO_125015		chr9	134189020	134189692	HO_161875		chr8	143410282	143411049	HO_148739		chr9	38537314	38538256	HO_152945
chr14	72978882	72979170	HO_220506		chr10	132290784	132291679	HO_176425		chr2	217979167	217979536	HO_46350		chr9	40584666	40586001	HO_153115
chr13	17892809	17893214	HO_207630		chr21	46697720	46698654	HO_297257		chr6	28073395	28074064	HO_103874		chr9	41663868	41664307	HO_153254
chr17	43229799	43230052	HO_253132		chr9	15407248	15407661	HO_150865		chr7	412341	412817	HO_117233		chr9	41695897	41696841	HO_153265
chr22	29184200	29184599	HO_299673		chr10	6234383	6234991	HO_164251		chr9	37514991	37515585	HO_152820		chr9	42648997	42649868	HO_153339
chr17	64800922	64801408	HO_256044		chr7	155945766	155946601	HO_134315		chr9	40270968	40271098	HO_153079		chr9	63144417	63145485	HO_153602
chr15	77040756	77041013	HO_230925		chr6	31975224	31975790	HO_104447		chr1	10791518	10792112	HO_2780		chr9	63314972	63315970	HO_153617
chr12	52879335	52879521	HO_198281		chr5	1025521	1026317	HO_84596		chr9	135304294	135304956	HO_162145		chr9	63383705	63384949	HO_153623
chr6	167206573	167206899	HO_116541		chr4	3973471	3974511	HO_69503		chr10	132298937	132299532	HO_176428		chr9	63385618	63387066	HO_153624
chr17	16438271	16438663	HO_249515		chr4	15789140	15790003	HO_70952		chr19	16357400	16357865	HO_274156		chr9	63702675	63703815	HO_153643
chr8	1737382	1737735	HO_135311		chr22	46507776	46508593	HO_302979		chr3	33998196	33998914	HO_52841		chr9	64712256	64713446	HO_153749
chr11	125917020	125917295	HO_191927		chr2	241166348	241167054	HO_49404		chr19	6270775	6271095	HO_270667		chr9	65412254	65413476	HO_153813
chr2	64758894	64759209	HO_33162		chr11	64143733	64144357	HO_184454		chr5	177809448	177809983	HO_100094		chr9	65823979	65824733	HO_153873
chr5	55832154	55832488	HO_88894		chr4	40140829	40141110	HO_72714		chr7	131110269	131111028	HO_131446		chr9	65895843	65896866	HO_153887
chr20	38928240	38928537	HO_288908		chr6	45753099	45753563	HO_106427		chr10	41843490	41843853	HO_167321		chr9	69670488	69671983	HO_154210
chr21	36978612	36978916	HO_295343		chr21	25026366	25026934	HO_294232		chr1	44616138	44616615	HO_8084		chr9	76570096	76571962	HO_154757
chr4	187078847	187079207	HO_83909		chr7	54879735	54880566	HO_123549		chr10	79034301	79035543	HO_170863		chr9	77516748	77517452	HO_154853
chr15	88931874	88932348	HO_232346		chr19	9963724	9964662	HO_271818		chr3	195941905	195942798	HO_67800		chr9	78030118	78030941	HO_154907
chr5	178862685	178862880	HO_100316		chr5	113601159	113601746	HO_93684		chr1	212247885	212248677	HO_22746		chr9	83817873	83819895	HO_155459
chrX	154187393	154187786	HO_319171		chr16	89137198	89138089	HO_246101		chr10	6569585	6570293	HO_164282		chr9	85803165	85805253	HO_155647
chr17	50596326	50596545	HO_254639		chr14	61993277	61994164	HO_219476		chr9	63780414	63781040	HO_153657		chr9	87015963	87016474	HO_155769
chr17	43389229	43389543	HO_253232		chr11	2835290	2836452	HO_178393		chr15	73993711	73994295	HO_230450		chr9	87498899	87499444	HO_155821
chr19	44985202	44985409	HO_279927		chr17	28732119	28732566	HO_250945		chr14	22634331	22634790	HO_216125		chr9	87662928	87665079	HO_155838
chr19	36056198	36056604	HO_277674		chr14	31436711	31436974	HO_216899		chr15	68276490	68276982	HO_229839		chr9	89423325	89424292	HO_156070
chr15	20274055	20274359	HO_225046		chr10	23486778	23487158	HO_165814		chr21	7927573	7928900	HO_292937		chr9	93074385	93075722	HO_156476
chr2	17586917	17587098	HO_28606		chr19	22694743	22695115	HO_276008		chr20	37415791	37416161	HO_288662		chr9	93210853	93211592	HO_156518
chr19	50230910	50231276	HO_282110		chr1	247332452	247332798	HO_26501		chr5	179699400	179700023	HO_100523		chr9	93258687	93259444	HO_156524
chr12	7045337	7045545	HO_193877		chr4	26609284	26609765	HO_71856		chr21	8594185	8594646	HO_293127		chr9	94166805	94167688	HO_156640
chr17	1568125	1568432	HO_246946		chr22	41589836	41590373	HO_301853		chr18	14448462	14448782	HO_261383		chr9	96416480	96417389	HO_156883
chr7	5512551	5512827	HO_118837		chr17	36442626	36442906	HO_251887		chr10	118894044	118894407	HO_174915		chr9	96449107	96449925	HO_156889
chr9	60610027	60610194	HO_153411		chr7	74063614	74064030	HO_125399		chr2	101002624	101003042	HO_36640		chr9	99001608	99002092	HO_157202
chr7	55871908	55872172	HO_123651		chr4	122685609	122686343	HO_79183		chr2	96894033	96894506	HO_36232		chr9	99104326	99104802	HO_157211
chr17	75307910	75308190	HO_257326		chr19	18172464	18173085	HO_274940		chr22	10571111	10571559	HO_297262		chr9	99423719	99424682	HO_157253
chr7	76478995	76479280	HO_126028		chr12	105064234	105064883	HO_202996		chr14	104254351	104254724	HO_224077		chr9	99827319	99828470	HO_157300
chr19	53317901	53318181	HO_282818		chr1	30207011	30207511	HO_5933		chr4	119409320	119410342	HO_78901		chr9	107076968	107077841	HO_157898
chr20	50077594	50077962	HO_290258		chr1	120766094	120766947	HO_15272		chr19	10004667	10005036	HO_271832		chr9	109321121	109322883	HO_158121
chrX	15591488	15591870	HO_305656		chr1	203418232	203418799	HO_21761		chr21	44381937	44382817	HO_296494		chr9	111897211	111898334	HO_158389
chr19	12737588	12737928	HO_272796		chr1	166975903	166976923	HO_18641		chr5	139675560	139676277	HO_96186		chr9	112778939	112780148	HO_158479
chr19	11458659	11458909	HO_272534		chr16	68238431	68239095	HO_242983		chr22	36026301	36026747	HO_300610		chr9	116154665	116155880	HO_158866
chr3	66557198	66557535	HO_56554		chr22	34832779	34833633	HO_300466		chr19	18652888	18653364	HO_275205		chr9	120875174	120876292	HO_159301
chr16	85178118	85178314	HO_244934		chr19	9429250	9429827	HO_271709		chrY	26671473	26671836	HO_320583		chr9	121234634	121235835	HO_159346
chr19	49530811	49531075	HO_281785		chr7	67810686	67811469	HO_124576		chr1	227737611	227737918	HO_24306		chr9	121786234	121787340	HO_159437
chr9	15552274	15552578	HO_150882		chr11	82795385	82795812	HO_187895		chr10	3827994	3828489	HO_163971		chr9	122852861	122853257	HO_159570
chr1	226795211	226795436	HO_24184		chr1	144783451	144783878	HO_15786		chr7	100475800	100476234	HO_128134		chr9	125409439	125410316	HO_159931
chrX	19331892	19332517	HO_306052		chr16	81036496	81037133	HO_244370		chr7	157592474	157593342	HO_134613		chr9	125457519	125458778	HO_159946
chr10	114368201	114368499	HO_174479		chr7	43440137	43440511	HO_122417		chr3	58594882	58595595	HO_55804		chr9	125779058	125779814	HO_159983
chr19	14317363	14317762	HO_273551		chr14	23058693	23059568	HO_216209		chr8	142745008	142745687	HO_148452		chr9	126327279	126328739	HO_160035
chr11	45916389	45916692	HO_182491		chrX	123722597	123723254	HO_316019		chr3	194828845	194829308	HO_67575		chr9	127225906	127227239	HO_160153
chr10	103554311	103554527	HO_173601		chr12	98349535	98350690	HO_202364		chr2	224586396	224586738	HO_47149		chr9	127313882	127314522	HO_160162
chr17	76133696	76133907	HO_257570		chr7	1554197	1555120	HO_117842		chr16	68086583	68087101	HO_242961		chr9	127784228	127785052	HO_160281
chr17	18957793	18958125	HO_250014		chr12	131896516	131897121	HO_206684		chr22	19570690	19571563	HO_298148		chr9	127874933	127876195	HO_160317
chrX	23922963	23923469	HO_306505		chr1	39558340	39559609	HO_7339		chr12	31807078	31807497	HO_196276		chr9	128190779	128191364	HO_160413
chr12	124743974	124744302	HO_205749		chr6	51939157	51939838	HO_106915		chr5	104065768	104066304	HO_92941		chr9	128654641	128655222	HO_160520
chr21	42590751	42591242	HO_295994		chr2	240790596	240790965	HO_49272		chr1	143210772	143211021	HO_15485		chr9	128722002	128723980	HO_160544
chr5	78938904	78939259	HO_91041		chr15	83714269	83714629	HO_231778		chr11	119744934	119745286	HO_191253		chr9	128912434	128913581	HO_160593
chr7	100760472	100760786	HO_128276		chr8	75218983	75219615	HO_142224		chr9	134505086	134506392	HO_161983		chr9	129108304	129110374	HO_160641
chr16	29054356	29054584	HO_239223		chr3	183885640	183886539	HO_66403		chr20	64106405	64107366	HO_292615		chr9	129111676	129112654	HO_160644
chr13	110455374	110455604	HO_214847		chr2	158553657	158554126	HO_41597		chr20	9114154	9114979	HO_285322		chr9	129276262	129277242	HO_160701
chr19	47245301	47245567	HO_280786		chr12	132443377	132444344	HO_206929		chr4	183434186	183434750	HO_83480		chr9	129497477	129498581	HO_160796
chr14	91215925	91216295	HO_222200		chr9	137076732	137077062	HO_162982		chr5	74373588	74374171	HO_90538		chr9	131908349	131908935	HO_161328
chr7	74263530	74263759	HO_125447		chr16	31033751	31034250	HO_239843		chr2	38624747	38625394	HO_30874		chr9	133121417	133122515	HO_161512
chr17	57938258	57938587	HO_255289		chr8	8293997	8294426	HO_135960		chr1	207439904	207440494	HO_22228		chr9	133346682	133347214	HO_161574
chr19	56170308	56170612	HO_283727		chr18	25946872	25947466	HO_261927		chrY	11022809	11023246	HO_320160		chr9	133428978	133429874	HO_161604
chr10	132825931	132826467	HO_176688		chr6	166836473	166836970	HO_116486		chr2	241219024	241219651	HO_49416		chr9	133728883	133729625	HO_161719
chr12	122712749	122713058	HO_205371		chr2	152019531	152020185	HO_41111		chr5	139674831	139675314	HO_96185		chr9	134142229	134143125	HO_161865
chr1	209886842	209887104	HO_22492		chr19	42230825	42231263	HO_279359		chr11	62528443	62529033	HO_184067		chr9	134256225	134257320	HO_161899
chr19	16265289	16265585	HO_274124		chr19	6474230	6475265	HO_270750		chr10	25444232	25444696	HO_165999		chr9	134347586	134348293	HO_161927
chr19	43509975	43510133	HO_279615		chr10	37729075	37729360	HO_167102		chrY	56762136	56762389	HO_320691		chr9	134421250	134422216	HO_161953
chr22	39439188	39439665	HO_301458		chrX	153706750	153707002	HO_318995		chr1	228891259	228891955	HO_24652		chr9	134522892	134525068	HO_161988
chr21	43735001	43735402	HO_296262		chr1	2923219	2923468	HO_1247		chrY	26408076	26408693	HO_320522		chr9	134679634	134680235	HO_162025
chr17	5499284	5499510	HO_248007		chr1	36405821	36406555	HO_6915		chr10	132392420	132393006	HO_176470		chr9	135067133	135068560	HO_162099
chr12	130175873	130175990	HO_206336		chr1	33255476	33255772	HO_6491		chr2	44020272	44021056	HO_31396		chr9	135129170	135129787	HO_162119
chr13	17543362	17543830	HO_207301		chr11	118627144	118627716	HO_191019		chr14	16100821	16101586	HO_215711		chr9	135525392	135526446	HO_162207
chr17	65149897	65150178	HO_256089		chr2	5693896	5694340	HO_27408		chr2	241888435	241888985	HO_49602		chr9	135663575	135664829	HO_162244
chr1	25538330	25538655	HO_5124		chr5	97239212	97239819	HO_92451		chr7	134230843	134231636	HO_131699		chr9	135777226	135778177	HO_162314
chr3	11439366	11439817	HO_50671		chr14	78456384	78456774	HO_221190		chr1	224099821	224100298	HO_23817		chr9	135860654	135862086	HO_162339
chr10	69806438	69806725	HO_169881		chr7	155713865	155714234	HO_134261		chr17	21695570	21695962	HO_250485		chr9	136097413	136098754	HO_162436
chr6	42438897	42439294	HO_105955		chr11	64714914	64715178	HO_184677		chr21	19736246	19737943	HO_294024		chr9	136598278	136598923	HO_162713
chr4	139440868	139441270	HO_80239		chr5	173204159	173204853	HO_99356		chr19	33871829	33872558	HO_277092		chr9	136864897	136866342	HO_162864
chr1	22926432	22926623	HO_4723		chr8	130922276	130922670	HO_146942		chr3	197639388	197640287	HO_68108		chr9	137049960	137050798	HO_162967
chr20	43910543	43910876	HO_289394		chr15	96415469	96416102	HO_233201		chrY	56766268	56766735	HO_320698		chr9	137288653	137289116	HO_163135
chr13	17984582	17984996	HO_207722		chr11	65595833	65596159	HO_185035		chr7	101033957	101034874	HO_128381		chr9	137321936	137322983	HO_163162
chr1	92972608	92973120	HO_12717		chr12	128520722	128521398	HO_206160		chr3	46246845	46247484	HO_54143		chr9	137378355	137380287	HO_163189
chr1	151027267	151027558	HO_16524		chrX	69525365	69525853	HO_310874		chr7	868503	869171	HO_117432		chr9	137450218	137452422	HO_163245
chr9	128288549	128288931	HO_160444		chr18	30830820	30831301	HO_262264		chr19	56404542	56405076	HO_283763		chr9	137516930	137519218	HO_163286
chr5	173731551	173731833	HO_99431		chr8	25317887	25318479	HO_137752		chr7	1605636	1606465	HO_117869		chr9	137619402	137621087	HO_163325
chr2	231486926	231487311	HO_47824		chr4	190119544	190120414	HO_84249		chrY	56727264	56727764	HO_320646		chr9	138023937	138024383	HO_163435
chr10	35000835	35001137	HO_166864		chr7	50342624	50343160	HO_123201		chr12	24562271	24562539	HO_195545		chr10	616946	617630	HO_163575
chr17	7385925	7386377	HO_248355		chr4	184824533	184824857	HO_83663		chr21	8816245	8816622	HO_293155		chr10	687988	688855	HO_163592
chr7	4938325	4938529	HO_118647		chr16	7340949	7341633	HO_236270		chr1	79638963	79639927	HO_11591		chr10	728515	729122	HO_163602
chr2	24814005	24814315	HO_29272		chr3	137760170	137760654	HO_62484		chr16	71670713	71671178	HO_243462		chr10	930089	930866	HO_163634
chr18	13110870	13111131	HO_261191		chr18	67358207	67359098	HO_265345		chr2	64863232	64863806	HO_33175		chr10	1009909	1011656	HO_163650
chr16	1602380	1602634	HO_234755		chr1	2416655	2417389	HO_956		chr4	7046922	7047397	HO_69962		chr10	1056774	1058209	HO_163663
chr19	18171639	18171920	HO_274938		chr4	56907465	56907761	HO_74250		chr11	121327987	121329002	HO_191418		chr10	1237209	1240575	HO_163698
chr15	89756010	89756256	HO_232484		chr17	47675499	47676379	HO_254037		chr3	128837294	128837792	HO_61474		chr10	1576111	1576810	HO_163761
chr19	11426057	11426193	HO_272515		chr3	179686757	179687606	HO_66023		chr20	33199949	33200501	HO_287988		chr10	2806087	2806965	HO_163856
chr19	38717337	38717908	HO_278236		chr1	47572041	47572420	HO_8552		chr20	31826322	31826573	HO_287740		chr10	3173009	3173919	HO_163909
chr2	185483688	185484084	HO_43686		chr9	79285355	79285708	HO_155044		chrY	56769244	56769534	HO_320703		chr10	3314006	3315557	HO_163922
chr1	8910332	8910561	HO_2430		chr9	41106039	41106579	HO_153173		chr5	13980347	13981132	HO_85976		chr10	8562045	8562574	HO_164499
chr19	47425948	47426125	HO_280872		chr6	167323001	167323857	HO_116560		chr20	38675169	38675486	HO_288862		chr10	11018705	11019828	HO_164638
chr2	117058689	117058917	HO_37963		chr1	18384721	18385287	HO_4029		chr10	63438066	63438808	HO_169376		chr10	12041838	12042441	HO_164748
chrX	132243591	132243965	HO_316792		chr7	74478966	74479315	HO_125531		chr20	38314617	38315129	HO_288808		chr10	12246242	12247522	HO_164776
chr8	12496919	12497071	HO_136432		chr9	97855570	97856115	HO_157070		chr1	181482945	181483396	HO_20052		chr10	13726668	13727868	HO_164963
chr4	22512653	22512888	HO_71496		chr22	43080973	43081527	HO_302206		chr22	38189128	38189555	HO_301157		chr10	14066351	14067038	HO_164990
chr8	37987506	37987800	HO_138936		chr2	232496400	232496879	HO_48028		chr22	47379362	47379639	HO_303158		chr10	15371443	15372616	HO_165103
chrX	68395125	68395446	HO_310723		chr19	18312277	18313285	HO_275023		chr4	6299537	6300198	HO_69799		chr10	16566242	16567085	HO_165217
chr7	2620176	2620430	HO_118262		chr11	63606754	63607406	HO_184272		chr1	152215540	152216271	HO_16692		chr10	17454611	17455506	HO_165276
chr17	3777629	3777863	HO_247537		chr1	154347211	154347457	HO_17011		chr22	27470351	27471134	HO_299443		chr10	21524929	21525970	HO_165607
chr1	24105223	24105406	HO_4944		chr12	57729244	57729552	HO_199115		chr18	61277208	61278369	HO_264918		chr10	24657556	24658018	HO_165914
chr7	157350052	157350350	HO_134528		chr2	104519730	104520245	HO_36911		chr11	65189414	65190012	HO_184860		chr10	27255807	27256682	HO_166146
chr16	67266056	67266350	HO_242758		chr11	70088728	70089205	HO_186355		chr10	108913157	108913607	HO_174043		chr10	35403218	35404378	HO_166906
chr17	9711762	9711981	HO_248839		chr1	43983349	43983540	HO_8002		chr20	26009885	26010332	HO_287185		chr10	43040382	43041543	HO_167605
chr17	36718252	36718624	HO_251927		chr9	93034095	93034477	HO_156464		chr9	65259129	65259635	HO_153788		chr10	43339296	43339976	HO_167686
chr7	55524821	55525155	HO_123623		chr3	49217602	49218211	HO_54605		chr7	158092944	158093505	HO_134744		chr10	43688470	43690083	HO_167766
chr11	69536123	69536404	HO_186216		chr19	15813324	15813930	HO_274008		chr16	88915826	88916567	HO_245979		chr10	46556793	46557930	HO_168082
chr8	25385196	25385490	HO_137759		chr9	7441762	7442508	HO_150313		chr1	143254181	143254346	HO_15544		chr10	48221997	48222952	HO_168251
chr1	54108350	54108667	HO_9298		chr22	49992787	49993152	HO_303595		chr1	36793808	36794182	HO_6955		chr10	48451076	48452203	HO_168290
chr17	68262730	68263015	HO_256468		chr22	27674316	27675144	HO_299488		chr13	91245322	91245733	HO_213294		chr10	49592438	49593090	HO_168399
chr2	230660735	230661003	HO_47700		chr16	8871833	8872495	HO_236420		chr8	928161	928579	HO_135158		chr10	49703021	49704092	HO_168414
chr9	137333462	137333726	HO_163168		chr2	72152952	72153527	HO_33945		chrY	11295022	11295358	HO_320221		chr10	70407171	70407679	HO_169971
chr1	180208227	180208602	HO_19915		chr9	68324840	68325248	HO_154072		chr10	101829869	101830097	HO_173327		chr10	70569258	70569972	HO_170012
chrX	33180158	33180642	HO_307205		chr3	960076	960556	HO_49727		chr4	2448902	2449189	HO_69086		chr10	71688098	71689584	HO_170117
chrX	104445008	104445317	HO_314129		chr5	3488519	3489276	HO_85107		chr11	72085603	72085988	HO_186661		chr10	73496048	73497494	HO_170312
chr17	7311195	7311292	HO_248318		chr17	50022580	50023075	HO_254468		chr16	89147555	89148012	HO_246102		chr10	73624918	73625853	HO_170323
chr2	10537504	10537850	HO_27944		chrX	69503462	69504059	HO_310867		chr1	10714606	10715095	HO_2763		chr10	75332597	75332966	HO_170499
chr19	38244913	38245164	HO_278021		chr17	65446396	65446826	HO_256112		chrY	10762655	10763496	HO_319799		chr10	79445968	79446411	HO_170935
chr7	67386371	67386778	HO_124538		chr12	3020544	3020970	HO_193287		chr15	99351162	99351490	HO_233480		chr10	79510939	79512517	HO_170945
chr7	129982120	129982416	HO_131324		chr17	38930082	38930552	HO_252292		chr3	22373029	22373415	HO_51804		chr10	80247809	80249651	HO_171009
chr12	110656397	110656583	HO_203640		chrX	49079319	49079752	HO_308851		chr16	80567693	80568521	HO_244323		chr10	80357036	80358097	HO_171028
chr8	101014454	101014722	HO_144363		chr17	17003752	17004408	HO_249598		chr16	70617058	70617631	HO_243329		chr10	86537346	86538424	HO_171595
chr16	50128859	50129403	HO_240994		chr1	2445634	2446012	HO_974		chr1	143191539	143191718	HO_15458		chr10	87095534	87096255	HO_171675
chr20	45965769	45965884	HO_289699		chr11	3105392	3105711	HO_178488		chrY	56687877	56688313	HO_320603		chr10	88120145	88120858	HO_171786
chr10	12869877	12870108	HO_164850		chr7	139758552	139759260	HO_132221		chr2	9339614	9339833	HO_27739		chr10	97712846	97713770	HO_172762
chr2	42550502	42550751	HO_31222		chr17	38505094	38505472	HO_252159		chrY	56763391	56763571	HO_320694		chr10	98028413	98029466	HO_172808
chr1	1104844	1105122	HO_248		chr4	67404583	67405198	HO_74811		chr16	81404321	81404670	HO_244428		chr10	99526660	99527560	HO_172965
chr4	173209445	173209745	HO_82799		chr4	119534306	119535388	HO_78911		chr7	133605670	133606317	HO_131644		chr10	99892272	99892720	HO_173006
chr16	89796551	89796856	HO_246370		chr8	63374293	63374882	HO_141217		chr16	9481681	9482303	HO_236505		chr10	100278386	100279145	HO_173050
chr7	102429743	102430059	HO_128738		chr19	37621499	37621978	HO_277884		chr9	130299375	130299973	HO_160971		chr10	100653412	100654168	HO_173111
chr17	81522413	81522850	HO_259147		chr6	3241264	3241636	HO_101370		chr14	33734577	33735033	HO_217094		chr10	100660918	100661422	HO_173118
chr7	102122751	102123019	HO_128663		chr5	140593491	140594601	HO_96315		chr16	72797314	72798041	HO_243554		chr10	101354512	101355416	HO_173281
chr12	79511838	79512378	HO_200907		chr12	21550237	21550609	HO_195318		chr3	196001045	196002012	HO_67818		chr10	101776736	101777662	HO_173317
chr17	42109385	42109614	HO_252858		chr6	139083837	139084491	HO_113947		chr13	95812474	95813034	HO_213594		chr10	102405482	102406393	HO_173418
chr16	1606752	1607050	HO_234757		chr1	146229295	146229888	HO_15990		chr7	43856227	43857345	HO_122453		chr10	102408022	102408702	HO_173421
chr12	76636178	76636509	HO_200724		chr3	19933527	19934185	HO_51630		chr2	28423518	28424485	HO_29869		chr10	102409422	102410261	HO_173422
chr13	17852322	17852760	HO_207596		chr2	120990225	120990900	HO_38401		chr2	74030832	74031310	HO_34159		chr10	102417986	102418491	HO_173426
chr3	50200965	50201451	HO_54781		chr20	47276420	47276845	HO_289871		chr22	32202259	32202883	HO_300167		chr10	103130074	103130503	HO_173540
chr19	8481187	8481632	HO_271500		chr9	2509610	2510001	HO_149780		chr12	113132411	113132741	HO_203979		chr10	106611559	106612263	HO_173890
chr12	25960434	25960533	HO_195699		chr7	6960799	6961454	HO_119166		chr6	80168523	80169108	HO_109018		chr10	109923683	109924793	HO_174144
chr12	70479451	70479813	HO_200250		chr10	86080618	86080950	HO_171530		chr5	176034117	176034616	HO_99675		chr10	112949585	112950497	HO_174368
chr1	116881958	116882544	HO_14881		chr18	23780342	23780668	HO_261732		chr10	92572440	92572956	HO_172202		chr10	114304817	114307284	HO_174472
chr12	52305048	52305300	HO_198198		chr10	11870397	11870852	HO_164732		chr12	129010846	129011770	HO_206230		chr10	117231825	117232705	HO_174763
chr17	44344388	44344651	HO_253464		chr11	17559941	17560595	HO_180132		chr20	24727815	24728420	HO_286991		chr10	119207894	119208551	HO_174969
chr3	192850402	192850927	HO_67371		chr7	149423269	149424125	HO_133227		chr16	29238419	29239045	HO_239273		chr10	119469086	119469763	HO_175004
chr4	116222906	116223125	HO_78688		chr2	108787088	108787519	HO_37241		chrY	56745054	56745440	HO_320670		chr10	119518918	119520582	HO_175010
chr19	17888079	17888358	HO_274787		chrX	7608083	7608538	HO_304921		chr20	38749348	38749862	HO_288878		chr10	123562157	123562737	HO_175396
chr11	64196538	64196833	HO_184480		chr10	69401228	69401474	HO_169818		chrY	56745965	56746156	HO_320671		chr10	123664739	123666153	HO_175403
chr12	129637769	129638134	HO_206292		chr7	1560035	1560714	HO_117845		chr19	4012883	4013273	HO_269443		chr10	124329557	124330533	HO_175470
chr7	100561367	100561636	HO_128164		chr14	41610169	41610594	HO_217758		chr13	60254281	60255017	HO_211621		chr10	124661239	124662443	HO_175555
chrX	57977755	57978135	HO_310020		chr17	79902376	79902879	HO_258493		chr7	156135549	156136320	HO_134343		chr10	124791000	124791608	HO_175569
chr1	32763273	32763475	HO_6387		chr6	17280207	17280687	HO_102900		chr8	2371027	2371551	HO_135419		chr10	125419457	125420351	HO_175655
chr8	127882888	127883231	HO_146605		chr6	142562765	142563263	HO_114157		chr6	19937313	19938084	HO_103144		chr10	128050234	128051059	HO_175886
chr11	67808090	67808353	HO_185771		chr22	47017286	47017413	HO_303102		chr9	136751793	136752632	HO_162790		chr10	131385386	131387087	HO_176231
chr9	127931815	127931922	HO_160348		chr19	8507977	8508355	HO_271526		chr1	47177837	47178368	HO_8505		chr10	131690731	131691724	HO_176265
chr7	73587037	73587364	HO_125240		chr16	30701982	30702522	HO_239713		chr22	35462754	35463521	HO_300528		chr10	131899124	131900480	HO_176301
chr17	964931	965243	HO_246689		chr12	87150621	87151185	HO_201396		chr9	134657779	134658403	HO_162019		chr10	132131004	132131810	HO_176360
chr19	12673985	12674295	HO_272760		chrX	101842548	101842877	HO_313797		chr5	7370904	7371664	HO_85445		chr10	132180546	132181416	HO_176388
chr12	130850712	130851056	HO_206444		chr19	42407455	42407890	HO_279478		chr20	47894707	47894972	HO_289961		chr10	132284422	132285409	HO_176423
chr3	50244555	50244902	HO_54809		chr3	50183994	50184598	HO_54771		chr10	41850598	41850896	HO_167329		chr10	132538180	132539212	HO_176539
chrX	3283807	3284421	HO_304548		chr14	104392241	104393049	HO_224122		chr5	121489776	121490448	HO_94352		chr10	132624243	132625015	HO_176576
chr18	12348090	12348362	HO_261077		chr13	34541486	34541754	HO_209498		chr14	50366433	50366837	HO_218343		chr10	132862441	132863090	HO_176704
chr13	97519016	97519162	HO_213769		chrX	2330597	2331124	HO_304406		chrX	155460272	155460833	HO_319453		chr10	133414574	133415874	HO_176994
chr9	128109793	128110015	HO_160386		chrX	28278251	28279221	HO_306840		chr6	10410255	10410713	HO_102134		chr10	133440972	133441787	HO_177011
chr5	2753460	2753561	HO_85048		chr20	62097657	62098030	HO_291701		chr14	99509069	99509772	HO_223034		chr10	133454437	133456310	HO_177014
chr22	37326855	37327070	HO_300870		chr18	76645987	76646423	HO_266003		chrY	56673228	56673359	HO_320585		chr11	190475	190917	HO_177138
chr2	157829247	157829645	HO_41520		chr19	38464787	38465110	HO_278132		chr6	33186542	33186901	HO_104625		chr11	287076	288678	HO_177169
chr7	156541937	156542313	HO_134380		chrX	63246631	63247673	HO_310103		chrY	10950823	10951402	HO_320051		chr11	359501	361025	HO_177206
chr19	38204719	38205246	HO_277989		chr11	110084557	110084928	HO_190170		chr4	49335520	49335851	HO_73602		chr11	397430	399273	HO_177234
chr7	70856486	70856778	HO_124854		chr12	6090202	6090612	HO_193624		chr7	26466263	26466917	HO_120748		chr11	642643	643329	HO_177385
chr1	8383188	8383534	HO_2359		chr2	232480366	232481327	HO_48022		chr19	11453347	11453803	HO_272528		chr11	693260	694742	HO_177394
chr17	40083533	40083913	HO_252497		chr17	50021377	50022088	HO_254467		chr1	248753786	248754615	HO_26657		chr11	776070	776834	HO_177432
chr13	18042012	18042501	HO_207790		chr2	95243844	95244276	HO_35981		chr6	43183301	43183666	HO_106076		chr11	895423	897306	HO_177531
chr2	232280723	232281013	HO_47973		chr4	94148906	94149284	HO_77034		chr20	3195647	3196124	HO_284617		chr11	989831	990695	HO_177566
chr4	25957755	25958052	HO_71800		chr17	9722880	9723525	HO_248842		chrY	56675250	56675620	HO_320588		chr11	1021554	1022320	HO_177579
chr6	34226438	34226760	HO_104906		chr2	227193896	227194537	HO_47380		chr21	7940075	7941376	HO_292954		chr11	1139340	1140641	HO_177649
chr12	130176079	130176320	HO_206337		chr10	32005833	32006372	HO_166575		chr1	43108677	43109267	HO_7851		chr11	1341356	1342475	HO_177773
chr16	29850508	29850782	HO_239413		chr8	65842716	65843356	HO_141399		chrY	56769982	56770317	HO_320705		chr11	1749297	1750722	HO_177972
chr12	56167597	56167886	HO_198835		chr17	28352987	28353292	HO_250858		chr6	45642621	45643013	HO_106412		chr11	1754386	1756115	HO_177974
chr12	37236896	37237061	HO_196559		chr6	52065235	52065960	HO_106935		chr7	27973722	27974367	HO_120916		chr11	1780210	1781430	HO_177994
chr7	19439675	19440214	HO_120041		chr12	97115312	97115673	HO_202222		chr7	39313124	39313258	HO_122044		chr11	1846511	1847286	HO_178028
chr7	129069415	129069785	HO_131200		chrX	110374988	110375725	HO_314706		chr22	45226447	45227049	HO_302643		chr11	1863969	1865124	HO_178038
chr19	1376652	1377132	HO_267552		chr7	136509481	136510221	HO_131871		chr6	157238023	157238583	HO_115427		chr11	1996931	1997802	HO_178113
chr19	11581124	11581358	HO_272594		chr19	5677023	5677702	HO_270409		chr15	17081334	17081732	HO_224957		chr11	2123172	2127705	HO_178154
chr19	42303799	42304027	HO_279400		chr2	229715190	229715639	HO_47606		chrY	10986694	10986958	HO_320104		chr11	2525640	2527090	HO_178327
chr8	38512445	38512745	HO_138993		chrX	30761267	30761882	HO_307022		chr2	236354127	236354504	HO_48516		chr11	2698365	2699366	HO_178356
chr17	74185726	74186099	HO_257012		chr17	5193843	5194425	HO_247962		chr13	21074575	21075329	HO_208158		chr11	2827724	2828604	HO_178391
chr10	98044378	98044578	HO_172814		chr20	56230495	56231249	HO_290986		chr19	37210176	37210559	HO_277824		chr11	3233188	3234425	HO_178546
chrX	154262355	154262699	HO_319184		chr5	6180003	6180815	HO_85313		chrY	56716514	56716850	HO_320633		chr11	4136820	4137281	HO_178667
chr19	13682424	13682661	HO_273203		chr22	50254557	50255023	HO_303711		chr12	54325249	54325592	HO_198582		chr11	6656019	6657289	HO_178992
chr13	17854414	17854659	HO_207598		chr2	47586775	47587247	HO_31779		chr9	86313311	86313970	HO_155709		chr11	10507820	10510572	HO_179426
chr16	12180784	12181137	HO_236935		chr17	1943946	1944519	HO_247072		chr11	22315630	22316321	HO_180630		chr11	12516647	12517280	HO_179626
chr19	50110729	50110873	HO_282045		chr17	73447705	73447996	HO_256936		chr22	25487473	25488372	HO_299221		chr11	14359241	14360355	HO_179824
chr9	96891909	96892211	HO_156945		chr22	46013843	46013996	HO_302811		chr18	77649559	77650584	HO_266131		chr11	16607632	16608760	HO_180027
chr5	69620351	69620627	HO_90147		chr12	108813864	108814152	HO_203402		chr11	68350853	68351176	HO_185910		chr11	17011781	17013777	HO_180077
chrX	85108191	85108866	HO_312639		chr4	630413	630962	HO_68273		chr7	101032750	101033891	HO_128380		chr11	17477028	17478019	HO_180115
chr1	41346064	41346383	HO_7591		chr14	56441010	56441737	HO_218928		chrX	72557994	72558899	HO_311279		chr11	17509606	17510480	HO_180118
chr21	33033957	33034555	HO_294941		chr10	127197510	127197878	HO_175816		chrY	10806975	10807402	HO_319860		chr11	18012045	18012736	HO_180181
chr5	172342110	172342433	HO_99244		chr22	50678335	50678735	HO_303901		chr9	130358064	130358666	HO_160991		chr11	18792185	18793151	HO_180262
chr3	195456091	195456331	HO_67658		chr10	124549741	124550435	HO_175530		chr9	37739288	37739530	HO_152853		chr11	19860280	19862006	HO_180395
chr22	41503629	41503983	HO_301824		chr17	21074163	21074808	HO_250366		chr17	664687	665200	HO_246634		chr11	20570958	20572356	HO_180457
chr22	41318706	41318900	HO_301779		chr19	48721971	48722301	HO_281409		chr1	125177272	125177494	HO_15438		chr11	27698641	27700189	HO_181021
chr11	71582512	71582777	HO_186592		chrX	19885742	19886321	HO_306125		chr10	41854105	41854249	HO_167331		chr11	31796553	31797003	HO_181365
chr1	201581012	201581304	HO_21529		chr16	66305820	66306005	HO_242511		chr6	25896945	25897336	HO_103682		chr11	32435762	32436577	HO_181443
chr6	3206670	3206988	HO_101354		chr1	148522118	148522471	HO_16261		chr19	41893845	41894366	HO_279188		chr11	32893475	32894476	HO_181477
chr1	82060078	82060699	HO_11730		chrX	142227768	142228191	HO_317774		chr19	46710963	46711493	HO_280619		chr11	33986578	33986961	HO_181596
chr13	17931785	17932255	HO_207669		chr1	178094600	178094936	HO_19714		chr17	73148314	73148808	HO_256887		chr11	34404513	34405980	HO_181637
chr16	24603119	24603373	HO_238525		chrX	73528837	73529344	HO_311458		chr7	412987	413461	HO_117234		chr11	36143026	36143835	HO_181788
chr8	69834090	69834458	HO_141754		chrX	68886419	68886529	HO_310788		chr13	98473905	98474723	HO_213864		chr11	41305383	41305859	HO_182083
chr3	196345850	196346207	HO_67902		chr19	45016709	45017156	HO_279942		chr10	41845184	41845421	HO_167323		chr11	44614691	44615496	HO_182323
chr2	241745586	241745977	HO_49527		chr21	9775285	9775658	HO_293251		chr4	38907029	38907434	HO_72611		chr11	44658453	44659461	HO_182327
chr16	48462237	48462444	HO_240788		chr8	6074521	6075161	HO_135699		chr1	143266153	143266344	HO_15561		chr11	44662379	44662836	HO_182331
chr7	101158161	101158411	HO_128422		chr6	163148474	163148892	HO_116127		chr15	29130951	29131527	HO_225874		chr11	44727503	44728968	HO_182346
chr11	94550051	94550345	HO_188944		chr8	143721853	143722082	HO_148920		chr18	79692603	79693306	HO_266498		chr11	45285255	45285897	HO_182408
chr11	46280783	46281097	HO_182536		chr9	127452135	127452973	HO_160178		chrY	56709392	56709688	HO_320626		chr11	45737649	45738032	HO_182447
chr16	2810226	2810629	HO_235288		chr1	244733084	244733576	HO_26181		chr3	126861315	126861746	HO_61154		chr11	45826591	45827583	HO_182463
chr16	3075081	3075255	HO_235447		chr18	65633919	65634498	HO_265272		chr5	72151015	72151441	HO_90334		chr11	46236944	46237788	HO_182524
chr7	148684477	148684778	HO_133084		chr7	72924337	72924972	HO_125054		chr19	413934	414446	HO_266723		chr11	46346423	46347256	HO_182564
chr12	109284801	109285194	HO_203455		chr18	57735053	57735760	HO_264572		chr18	78563213	78563589	HO_266221		chr11	47359283	47359718	HO_182727
chr17	41588902	41589200	HO_252701		chr11	12673156	12674054	HO_179632		chr2	1565002	1566356	HO_26898		chr11	47978981	47980263	HO_182840
chr9	123300362	123300766	HO_159611		chrX	153514230	153514623	HO_318925		chr18	79748806	79749187	HO_266517		chr11	57461123	57462536	HO_183343
chr18	61887814	61888141	HO_264988		chr2	64830948	64831417	HO_33169		chr7	16791660	16792201	HO_119847		chr11	60951545	60953183	HO_183743
chr7	5550919	5551219	HO_118856		chr15	66630635	66631060	HO_229668		chr8	98244254	98244884	HO_144090		chr11	60982181	60982841	HO_183745
chr19	10572862	10573092	HO_272127		chr16	16812255	16812687	HO_237578		chr15	17080795	17081204	HO_224956		chr11	61546600	61548293	HO_183852
chr5	14441953	14442221	HO_86020		chr11	103287848	103288637	HO_189628		chr13	17540095	17540408	HO_207298		chr11	61551036	61551417	HO_183857
chr13	17902144	17902610	HO_207640		chr8	139618101	139618428	HO_147678		chr19	2409715	2410118	HO_268386		chr11	61581511	61582781	HO_183876
chr19	2652546	2652856	HO_268514		chr1	2867493	2867801	HO_1228		chr1	207752578	207753078	HO_22274		chr11	61680711	61682090	HO_183896
chr3	4913648	4913956	HO_50019		chr6	94360858	94361796	HO_110265		chr15	100710885	100711165	HO_233647		chr11	61752744	61754184	HO_183923
chrX	24802209	24802677	HO_306606		chr21	5890328	5890918	HO_292749		chr8	142950868	142951226	HO_148521		chr11	61917752	61918334	HO_183970
chr17	17697788	17697999	HO_249728		chr10	32445663	32446058	HO_166615		chr18	55688144	55689046	HO_264384		chr11	63839437	63841030	HO_184316
chr11	122193420	122193795	HO_191506		chrX	135421262	135421681	HO_317117		chr7	148330032	148330762	HO_133047		chr11	64186626	64187508	HO_184478
chrX	1147208	1147476	HO_304189		chr9	35459982	35460744	HO_152554		chr15	43293975	43294906	HO_227472		chr11	64233502	64234247	HO_184495
chr22	37901802	37902096	HO_301074		chr19	1244533	1245127	HO_267423		chrY	56767308	56767440	HO_320700		chr11	64235213	64236447	HO_184496
chr2	72874849	72875261	HO_33999		chr17	20555911	20556321	HO_250302		chr15	82701852	82702694	HO_231626		chr11	64344957	64346394	HO_184570
chr2	240407064	240407388	HO_49120		chr13	51479428	51480289	HO_211035		chr7	73887497	73888148	HO_125347		chr11	64629200	64630299	HO_184640
chr1	52397623	52397924	HO_9074		chr3	196530671	196531285	HO_67932		chr1	223361533	223361940	HO_23736		chr11	64640559	64642448	HO_184648
chr17	39652008	39652239	HO_252409		chr12	108592773	108593081	HO_203365		chr7	136031392	136031884	HO_131839		chr11	64652809	64653647	HO_184654
chr9	72027511	72027765	HO_154404		chrX	47180417	47181091	HO_308525		chr18	22349328	22349762	HO_261586		chr11	64776524	64777762	HO_184705
chr22	30512113	30512471	HO_299906		chr7	139429456	139429882	HO_132173		chrY	11481688	11481912	HO_320281		chr11	65523757	65524769	HO_184985
chr2	112179143	112179840	HO_37537		chr17	81143287	81143785	HO_258901		chr13	99177984	99178407	HO_213934		chr11	65554650	65555536	HO_185007
chr2	219378155	219378505	HO_46611		chr17	11097142	11097578	HO_248984		chr17	73089168	73089457	HO_256879		chr11	65556893	65557804	HO_185010
chr10	119149116	119149331	HO_174952		chr2	132280119	132280450	HO_39621		chr15	51381677	51382007	HO_228188		chr11	65582225	65584814	HO_185025
chr9	123362485	123362708	HO_159626		chr15	77872299	77872597	HO_231030		chr3	184493777	184494280	HO_66542		chr11	65643734	65644943	HO_185073
chr18	11585258	11585741	HO_260956		chr5	8260398	8260727	HO_85514		chr1	31615962	31616195	HO_6175		chr11	65781604	65783408	HO_185109
chrX	140602518	140602998	HO_317629		chr17	19317822	19318452	HO_250113		chrY	56712956	56713273	HO_320629		chr11	65831442	65833316	HO_185118
chr8	8994090	8994323	HO_136036		chr15	55587172	55587629	HO_228615		chr4	182817228	182817589	HO_83406		chr11	66273840	66274686	HO_185251
chrX	71367973	71368330	HO_311105		chr14	64539097	64539658	HO_219702		chr1	29728297	29728926	HO_5887		chr11	66278932	66279955	HO_185258
chr5	16830919	16831169	HO_86270		chr1	146485491	146485981	HO_16018		chr15	89653070	89653497	HO_232460		chr11	66314819	66316058	HO_185272
chr22	42332376	42332555	HO_302011		chr14	66042012	66042560	HO_219863		chr10	42083805	42084198	HO_167420		chr11	66467428	66468011	HO_185340
chr1	7996697	7996977	HO_2300		chr11	124000783	124001560	HO_191732		chr3	43455187	43455729	HO_53847		chr11	66728573	66729897	HO_185434
chr2	109648111	109648403	HO_37306		chr1	34767842	34768008	HO_6671		chr14	76049729	76050434	HO_220898		chr11	66975130	66976193	HO_185488
chr10	5842175	5842403	HO_164165		chrX	111447698	111448345	HO_314822		chrY	56695330	56695500	HO_320612		chr11	67114280	67114871	HO_185540
chr7	128348793	128349016	HO_131052		chr14	76780111	76780502	HO_220990		chr3	39102454	39102770	HO_53323		chr11	67265349	67266311	HO_185564
chr13	17909638	17910048	HO_207647		chr22	46060695	46061252	HO_302837		chr7	57495149	57495622	HO_123881		chr11	67467503	67468926	HO_185668
chrX	121212882	121213345	HO_315805		chr10	130801118	130801786	HO_176173		chr20	61620953	61621340	HO_291585		chr11	67524447	67525196	HO_185698
chr19	40387080	40387332	HO_278726		chr2	78778181	78778866	HO_34583		chr20	41511037	41511892	HO_289158		chr11	67805453	67806224	HO_185768
chr11	60921536	60921788	HO_183728		chr16	73377250	73377683	HO_243627		chr5	151758907	151759285	HO_97423		chr11	68310814	68312279	HO_185895
chr2	121323568	121323919	HO_38447		chr10	729257	730020	HO_163603		chr1	36161668	36162114	HO_6860		chr11	68687125	68687662	HO_185997
chr13	113591751	113591958	HO_215437		chr3	48479306	48479580	HO_54457		chrY	56698722	56699025	HO_320615		chr11	69061350	69062708	HO_186113
chr5	2862303	2862666	HO_85056		chr2	238867288	238868073	HO_48876		chr13	52380775	52381567	HO_211138		chr11	69076313	69078127	HO_186121
chr16	5080729	5081078	HO_236000		chr1	148247471	148247921	HO_16232		chr9	126218719	126219150	HO_160021		chr11	69529846	69531452	HO_186212
chr9	124483005	124483162	HO_159793		chr16	88906011	88906340	HO_245978		chr8	142950278	142950761	HO_148520		chr11	70398819	70399917	HO_186418
chr17	43280149	43280817	HO_253191		chr1	168485456	168486256	HO_18794		chr19	465031	466048	HO_266765		chr11	70585065	70585815	HO_186454
chr4	167315914	167316242	HO_82372		chr9	72834249	72835180	HO_154473		chr1	245330971	245332104	HO_26280		chr11	70822255	70824462	HO_186489
chr8	41764250	41764541	HO_139300		chr2	201296777	201297132	HO_44903		chr19	47398387	47398967	HO_280851		chr11	70856057	70856751	HO_186494
chr10	1161808	1162113	HO_163681		chr17	50350899	50351091	HO_254565		chrY	56722847	56723082	HO_320640		chr11	71250323	71251240	HO_186543
chr13	17907993	17908193	HO_207646		chr17	22530279	22530869	HO_250617		chr11	76714075	76714564	HO_187317		chr11	71785873	71787419	HO_186634
chr13	22881209	22881664	HO_208357		chr19	14170171	14170540	HO_273495		chr6	3516150	3516685	HO_101410		chr11	71929097	71930733	HO_186647
chrX	39957967	39958084	HO_307776		chr19	17941006	17941376	HO_274801		chr17	9229663	9230026	HO_248779		chr11	72241318	72242686	HO_186681
chr3	122136033	122136295	HO_60629		chr20	30918964	30919599	HO_287548		chr20	16571048	16571451	HO_286063		chr11	72244576	72245560	HO_186683
chr15	30902142	30902412	HO_226094		chr11	94300141	94300554	HO_188896		chr6	10997800	10998272	HO_102220		chr11	72502702	72504913	HO_186711
chr16	52638621	52638813	HO_241259		chrX	320148	320719	HO_303991		chr3	71601700	71602110	HO_57031		chr11	75409263	75409760	HO_187122
chrX	153137791	153138087	HO_318807		chr18	76218168	76218530	HO_265928		chr1	235908534	235908907	HO_25464		chr11	75526105	75526852	HO_187138
chr17	43270170	43270268	HO_253177		chr6	156779876	156780571	HO_115384		chr12	53747472	53747910	HO_198453		chr11	76149345	76150659	HO_187233
chr17	2823422	2823832	HO_247305		chr6	136551197	136551706	HO_113695		chr8	47809530	47810000	HO_139759		chr11	76164555	76165871	HO_187237
chr10	32063933	32064456	HO_166581		chr8	132774785	132775223	HO_147146		chr20	60314416	60314775	HO_291450		chr11	76379609	76380498	HO_187270
chrX	9361631	9361962	HO_305058		chr16	71290106	71290777	HO_243418		chr3	195109129	195109698	HO_67616		chr11	77821125	77821991	HO_187492
chr16	57505278	57505533	HO_241762		chr4	14909051	14909644	HO_70871		chr12	44183551	44183969	HO_197100		chr11	77885803	77886767	HO_187499
chr5	176513990	176514253	HO_99764		chr8	128581608	128582021	HO_146689		chr5	2218796	2219427	HO_84994		chr11	86109038	86109731	HO_188205
chr6	102728588	102729058	HO_110823		chr7	98748694	98749254	HO_127790		chr1	178840	179500	HO_26		chr11	86245255	86246793	HO_188224
chr19	29817100	29817607	HO_276479		chr19	10811582	10812168	HO_272216		chr10	119819347	119819983	HO_175061		chr11	93649606	93650946	HO_188825
chr4	105580994	105581493	HO_77919		chrX	20555548	20556048	HO_306190		chr3	127217976	127218706	HO_61238		chr11	93850702	93851573	HO_188839
chr19	7028794	7029343	HO_270901		chr6	36123790	36124100	HO_105163		chr11	69215240	69215659	HO_186148		chr11	95019657	95021104	HO_188990
chr19	36202651	36202918	HO_277714		chr6	160789890	160790803	HO_115914		chr19	3277515	3277968	HO_268860		chr11	95316180	95317522	HO_189025
chr10	133373046	133373281	HO_176975		chr7	158226232	158226636	HO_134776		chr2	85711686	85711987	HO_35114		chr11	96002510	96003303	HO_189084
chr8	19111607	19111957	HO_136944		chr7	14110807	14111683	HO_119680		chr2	75611144	75611561	HO_34386		chr11	111821239	111823093	HO_190332
chr5	16743044	16743369	HO_86259		chr1	233343981	233344351	HO_25167		chr11	94350242	94350851	HO_188910		chr11	113554542	113555055	HO_190499
chr12	6146239	6146593	HO_193634		chr5	59892845	59893222	HO_89255		chr8	2473940	2474577	HO_135432		chr11	116477030	116477863	HO_190762
chr7	55244178	55244578	HO_123586		chr1	14364697	14365243	HO_3332		chr3	48648445	48648926	HO_54501		chr11	117097106	117097945	HO_190835
chr12	69642891	69643104	HO_200177		chr9	6021127	6021669	HO_150159		chr2	165711799	165712234	HO_42106		chr11	117233039	117233825	HO_190865
chr19	41144423	41144616	HO_279018		chr17	81651873	81652327	HO_259205		chr19	35370730	35371439	HO_277407		chr11	118437167	118437728	HO_190992
chr9	132370150	132370516	HO_161398		chr2	131813662	131814014	HO_39576		chr2	11874321	11874959	HO_28118		chr11	118608630	118609655	HO_191011
chr7	99209070	99209404	HO_127860		chr16	13491934	13492684	HO_237060		chr6	169803904	169804582	HO_116932		chr11	118609792	118610378	HO_191012
chr22	38415426	38415566	HO_301234		chr15	29680262	29680396	HO_225941		chr22	47141084	47141540	HO_303120		chr11	118789961	118790977	HO_191045
chr6	37212078	37212284	HO_105324		chr11	63903532	63903984	HO_184323		chr21	39444662	39445109	HO_295623		chr11	118791953	118793176	HO_191046
chr11	66854086	66854334	HO_185456		chr19	50800216	50800509	HO_282385		chr20	39103443	39103706	HO_288929		chr11	119206781	119207828	HO_191140
chr13	113164800	113165458	HO_215328		chr1	1913912	1914366	HO_708		chr13	17742762	17743119	HO_207487		chr11	120212282	120213673	HO_191299
chr2	127685699	127685809	HO_39004		chr18	13300384	13300883	HO_261217		chr6	16440783	16441278	HO_102821		chr11	120240336	120241000	HO_191305
chr15	33098406	33098755	HO_226375		chr20	56849832	56850313	HO_291073		chr1	229300595	229301307	HO_24690		chr11	120500407	120500942	HO_191320
chr9	129792669	129792963	HO_160881		chr16	16144025	16144555	HO_237461		chr21	10706560	10707136	HO_293435		chr11	121024362	121025321	HO_191381
chr13	18047524	18047979	HO_207794		chr7	100220468	100221008	HO_128046		chr16	81362452	81362876	HO_244421		chr11	125164747	125165046	HO_191857
chr15	78795422	78795670	HO_231185		chr19	1924000	1924549	HO_267999		chr1	101627276	101627568	HO_13478		chr11	125165557	125166443	HO_191858
chr15	99292098	99292337	HO_233473		chr14	83293596	83294050	HO_221540		chr1	143227883	143228053	HO_15510		chr11	125864191	125865180	HO_191916
chr2	33482356	33482808	HO_30345		chr6	41136272	41136758	HO_105749		chr11	8689814	8690252	HO_179234		chr11	129288881	129289961	HO_192232
chr19	45913420	45913748	HO_280396		chr10	109563338	109564022	HO_174114		chr2	233177261	233177672	HO_48154		chr11	129580429	129580993	HO_192264
chr22	39873992	39874162	HO_301579		chr3	190119367	190120295	HO_67154		chr6	163329153	163329819	HO_116142		chr11	130090358	130090828	HO_192343
chr7	20805822	20806027	HO_120153		chr22	27101759	27101983	HO_299409		chr1	205886738	205886972	HO_22055		chr11	133545423	133547015	HO_192696
chrX	109902610	109902924	HO_314662		chrX	63131730	63132319	HO_310094		chrX	155379850	155380447	HO_319438		chr11	134053209	134053729	HO_192767
chrX	154150264	154150532	HO_319165		chr21	33206763	33206877	HO_294962		chr11	114762000	114762385	HO_190629		chr11	134839312	134840383	HO_192876
chr15	20343535	20343804	HO_225065		chr11	64031696	64032016	HO_184399		chr7	157086427	157086798	HO_134473		chr12	131767	133036	HO_192928
chr20	64087112	64087618	HO_292597		chr22	43811490	43811946	HO_302349		chr1	146286349	146286718	HO_15997		chr12	751428	752084	HO_193014
chr2	71482705	71482907	HO_33861		chr9	109305236	109306312	HO_158117		chr20	61352606	61353146	HO_291549		chr12	991635	992693	HO_193035
chr6	107261173	107261424	HO_111173		chr11	118332907	118333369	HO_190982		chr20	16439245	16440049	HO_286051		chr12	2050887	2052440	HO_193166
chr5	168084465	168084845	HO_98799		chr20	22399821	22400352	HO_286726		chr22	43078624	43079245	HO_302204		chr12	2960061	2960916	HO_193264
chr6	73569052	73569418	HO_108456		chr1	113745033	113745670	HO_14526		chr16	28414706	28415553	HO_239039		chr12	3364875	3365869	HO_193342
chr8	144035246	144035586	HO_149101		chr5	172666315	172667149	HO_99285		chr17	62653630	62653924	HO_255763		chr12	6445201	6445844	HO_193708
chr12	2756870	2757073	HO_193240		chr1	46584645	46585060	HO_8442		chrY	56694321	56694558	HO_320610		chr12	6612389	6613751	HO_193746
chr19	12575188	12575542	HO_272723		chr1	39020618	39021115	HO_7261		chr3	33935932	33936390	HO_52834		chr12	6699221	6700049	HO_193768
chrX	298814	299114	HO_303979		chr9	78357638	78358309	HO_154959		chr9	97944252	97944957	HO_157079		chr12	6765125	6766300	HO_193785
chr19	2515270	2515484	HO_268455		chr17	80421570	80421939	HO_258651		chr2	113641465	113642128	HO_37722		chr12	6926654	6927592	HO_193844
chrX	24972298	24972689	HO_306616		chr4	176791517	176792160	HO_83051		chr8	14991896	14992957	HO_136620		chr12	6928586	6929946	HO_193845
chr1	27471727	27471966	HO_5507		chr17	55285642	55286288	HO_255029		chrY	56681057	56681189	HO_320594		chr12	6935179	6937157	HO_193847
chr17	29060287	29060480	HO_250999		chr2	16623356	16623685	HO_28535		chr13	113424187	113424757	HO_215395		chr12	8914802	8915265	HO_194154
chr20	36758939	36759146	HO_288543		chr7	20582024	20582647	HO_120125		chr1	152214373	152214969	HO_16690		chr12	13044824	13046280	HO_194604
chr2	25122467	25122946	HO_29316		chr19	41951836	41952097	HO_279239		chr17	7580313	7580713	HO_248433		chr12	14231362	14232262	HO_194739
chr3	136029135	136029357	HO_62309		chr2	222467075	222467588	HO_46945		chr21	9044944	9045610	HO_293181		chr12	20551414	20551582	HO_195248
chr22	19144135	19144374	HO_298075		chr3	191899473	191900203	HO_67298		chr20	63823732	63824362	HO_292486		chr12	23037197	23038017	HO_195433
chrX	119681093	119681457	HO_315608		chr19	40577099	40577756	HO_278823		chr19	39437905	39438255	HO_278516		chr12	27437602	27438685	HO_195862
chr19	39208519	39208800	HO_278430		chr2	109604510	109604986	HO_37297		chr5	143971380	143972216	HO_96696		chr12	30924627	30926430	HO_196197
chr18	58186010	58186510	HO_264630		chr21	5769836	5770291	HO_292736		chr10	121583916	121584332	HO_175215		chr12	31956833	31957606	HO_196291
chr15	78957968	78958179	HO_231219		chr8	65842151	65842556	HO_141398		chrY	56763043	56763364	HO_320693		chr12	34219547	34220673	HO_196527
chr20	50458012	50458133	HO_290333		chr1	47707480	47707853	HO_8568		chr1	3370761	3371386	HO_1355		chr12	38135824	38138124	HO_196601
chr2	119262768	119263003	HO_38198		chr12	129462145	129462428	HO_206284		chr9	64018113	64018947	HO_153696		chr12	42145043	42146375	HO_196930
chr16	74719859	74720076	HO_243766		chr11	59218014	59218543	HO_183551		chrY	56733698	56733907	HO_320653		chr12	47828982	47829860	HO_197456
chr13	75410135	75410535	HO_212356		chr18	57436709	57437441	HO_264543		chr20	19755453	19755740	HO_286434		chr12	48955529	48957098	HO_197610
chr6	3646796	3647120	HO_101423		chr2	41338026	41338410	HO_31102		chr7	50780972	50781251	HO_123236		chr12	49367478	49368909	HO_197710
chr22	44823754	44824001	HO_302567		chr12	111828484	111829078	HO_203811		chr6	32255410	32255939	HO_104525		chr12	49623749	49625950	HO_197745
chr19	40796907	40797096	HO_278928		chr1	228399457	228399865	HO_24520		chr5	170762741	170763289	HO_99056		chr12	50085651	50086199	HO_197829
chr17	44103134	44103366	HO_253364		chr1	108846697	108847071	HO_13940		chr5	6869387	6869906	HO_85385		chr12	50135259	50136211	HO_197836
chr17	4033814	4034132	HO_247630		chr13	44046965	44047343	HO_210329		chr7	28103427	28104026	HO_120933		chr12	51171741	51173081	HO_197930
chr1	1395557	1395725	HO_460		chr7	129777028	129777342	HO_131297		chr15	77071543	77071820	HO_230930		chr12	51814920	51816466	HO_198032
chr16	89429959	89430630	HO_246215		chr19	47719717	47720211	HO_281007		chr4	560040	560411	HO_68250		chr12	52359472	52360166	HO_198211
chr19	47435849	47436137	HO_280880		chr10	132172166	132172461	HO_176383		chr12	27078907	27079403	HO_195820		chr12	53044671	53045609	HO_198317
chr22	48794069	48794357	HO_303326		chr11	22687452	22688002	HO_180666		chr10	42067064	42067379	HO_167399		chr12	53378976	53380187	HO_198402
chr16	28660377	28660708	HO_239104		chrX	1290761	1291259	HO_304215		chr4	2999087	2999805	HO_69208		chr12	53451680	53452109	HO_198414
chrX	111096421	111096618	HO_314791		chr22	35455614	35456026	HO_300526		chr1	156220992	156222004	HO_17385		chr12	53498609	53499412	HO_198424
chr11	69867269	69867634	HO_186303		chr5	14396675	14397230	HO_86015		chr5	14402469	14403186	HO_86016		chr12	53802431	53803344	HO_198470
chr17	17649504	17649890	HO_249705		chr21	43368761	43369085	HO_296170		chr17	79498399	79498911	HO_258355		chr12	54122869	54123759	HO_198546
chr1	163254914	163255050	HO_18271		chr19	15807198	15807516	HO_274004		chr8	81135404	81135881	HO_142656		chr12	54148216	54148972	HO_198553
chr14	24201656	24201888	HO_216378		chrX	24346661	24347153	HO_306554		chr13	112973815	112974119	HO_215253		chr12	54418361	54418902	HO_198602
chr19	8154828	8155025	HO_271348		chr4	7648744	7649011	HO_70099		chr13	17997019	17997712	HO_207737		chr12	55741716	55742470	HO_198771
chr14	89516827	89517110	HO_221999		chr14	105352145	105352526	HO_224569		chr10	100723709	100723902	HO_173140		chr12	55840516	55841094	HO_198784
chr19	31939891	31940032	HO_276705		chr9	32144157	32144676	HO_152096		chr1	172706214	172706894	HO_19199		chr12	56007865	56008689	HO_198808
chr13	113634870	113634959	HO_215450		chr17	48729254	48729863	HO_254231		chr16	34099037	34099442	HO_240345		chr12	57089144	57090293	HO_198970
chr11	61648392	61648826	HO_183890		chr7	99386381	99386882	HO_127895		chr18	79066159	79067182	HO_266322		chr12	57220526	57221304	HO_199011
chr7	51306094	51306309	HO_123292		chr16	31958307	31958679	HO_240066		chr20	13526845	13527594	HO_285790		chr12	57525139	57526322	HO_199067
chr11	20118073	20118369	HO_180410		chr3	99948633	99948994	HO_58738		chr2	182384845	182385288	HO_43472		chr12	57547129	57547727	HO_199071
chr1	182325811	182326135	HO_20142		chr19	33514663	33515247	HO_277021		chr6	12869201	12869553	HO_102439		chr12	70088643	70090124	HO_200224
chr8	34518675	34518972	HO_138617		chr2	201856550	201857012	HO_44972		chr1	89725783	89726358	HO_12376		chr12	70203230	70203740	HO_200235
chr5	145267120	145267414	HO_96797		chr1	209172002	209172931	HO_22421		chr16	48244829	48245287	HO_240764		chr12	79307659	79308233	HO_200898
chr6	44239264	44239535	HO_106286		chr10	132428648	132429284	HO_176498		chr1	125166223	125166368	HO_15422		chr12	96398863	96399450	HO_202154
chr11	67389351	67389636	HO_185611		chr15	38975123	38975707	HO_226908		chr10	90463000	90463735	HO_171988		chr12	100293047	100294031	HO_202551
chr16	66581166	66581599	HO_242571		chr2	10778537	10778956	HO_27982		chrY	56744708	56744974	HO_320669		chr12	101779051	101779884	HO_202689
chrX	48803103	48803424	HO_308767		chrX	116068681	116069329	HO_315248		chr20	13022621	13023154	HO_285726		chr12	103839655	103840495	HO_202875
chr5	70475540	70475755	HO_90207		chr19	45162797	45163357	HO_280003		chr7	74444315	74444587	HO_125514		chr12	106248422	106249680	HO_203121
chr10	79686146	79686826	HO_170957		chr2	230989125	230989484	HO_47752		chr5	176804307	176804603	HO_99860		chr12	109879451	109880274	HO_203546
chr15	28441443	28441826	HO_225778		chr2	231893714	231894268	HO_47923		chr3	4301190	4302064	HO_49960		chr12	110173434	110174006	HO_203580
chr11	61534282	61534445	HO_183837		chr19	58605508	58606176	HO_284133		chr9	124294599	124294963	HO_159754		chr12	111309613	111310144	HO_203727
chrX	71729194	71729553	HO_311163		chr5	174558152	174558607	HO_99521		chr3	157436559	157437079	HO_64245		chr12	111599546	111600530	HO_203784
chr6	104470064	104470673	HO_110909		chr11	96121944	96122681	HO_189092		chr2	193680502	193680932	HO_44284		chr12	113076762	113077620	HO_203957
chr14	65115749	65115975	HO_219776		chrX	19367868	19368658	HO_306054		chr22	37225948	37226226	HO_300841		chr12	113160994	113161517	HO_203995
chr19	47773950	47774098	HO_281032		chr20	63395609	63395865	HO_292239		chr3	128446487	128447006	HO_61387		chr12	113547236	113547963	HO_204073
chr1	4231885	4232088	HO_1637		chr6	160101086	160101516	HO_115824		chrX	138263269	138263714	HO_317379		chr12	113674406	113675248	HO_204088
chr1	11252649	11252884	HO_2867		chrX	3329423	3329788	HO_304553		chr16	31531017	31531349	HO_240021		chr12	113761994	113762495	HO_204103
chr1	61189155	61189390	HO_10076		chr1	91875961	91876564	HO_12604		chrY	11539150	11539544	HO_320291		chr12	114062134	114063089	HO_204144
chr16	89726938	89727282	HO_246356		chr4	138880590	138881212	HO_80187		chr2	173921771	173921988	HO_42799		chr12	115452280	115452855	HO_204273
chr8	140310675	140310848	HO_147764		chr7	63738762	63739216	HO_124088		chr16	25119084	25119403	HO_238600		chr12	116598489	116599750	HO_204398
chr7	128548671	128549042	HO_131096		chr18	51831802	51832364	HO_264100		chr1	143201137	143201317	HO_15470		chr12	118061238	118062755	HO_204606
chr1	28822894	28823069	HO_5763		chr12	132396995	132397785	HO_206893		chr2	98130581	98131250	HO_36375		chr12	119152862	119154055	HO_204730
chr12	109878154	109878524	HO_203543		chr19	35313216	35313781	HO_277390		chr13	17995446	17995721	HO_207736		chr12	119701327	119702149	HO_204774
chr22	38283999	38284331	HO_301192		chr2	136245401	136245846	HO_40022		chr9	101056608	101057120	HO_157429		chr12	119919975	119920811	HO_204809
chr2	33474582	33474745	HO_30343		chr17	44374151	44374460	HO_253483		chr19	45667752	45668092	HO_280256		chr12	120346267	120346796	HO_204899
chr15	90947257	90947427	HO_232686		chr6	151666313	151666532	HO_114961		chr13	112803442	112803847	HO_215205		chr12	120369506	120370922	HO_204913
chr19	45874716	45874995	HO_280361		chr2	18356055	18356459	HO_28682		chr1	38560509	38560884	HO_7189		chr12	120639576	120640496	HO_204973
chr19	5999288	5999501	HO_270582		chr16	32936784	32937253	HO_240197		chr1	76566318	76566777	HO_11326		chr12	120902573	120903675	HO_205017
chr2	96962614	96962884	HO_36240		chr4	79244816	79245129	HO_75847		chrY	10900651	10901323	HO_319983		chr12	121822185	121823049	HO_205222
chr6	309609	309916	HO_100920		chr16	31993305	31993698	HO_240080		chr3	171459052	171459346	HO_65373		chr12	122123142	122124119	HO_205284
chr19	19519589	19519799	HO_275638		chr5	15379858	15380389	HO_86120		chr2	38011547	38012182	HO_30795		chr12	122894467	122895830	HO_205406
chr9	129692962	129693222	HO_160856		chr5	20336151	20336667	HO_86509		chr18	49067079	49067530	HO_263811		chr12	123149389	123150476	HO_205453
chr2	10761193	10761432	HO_27980		chr6	40308347	40309064	HO_105685		chr3	122792307	122792631	HO_60702		chr12	123973860	123974454	HO_205573
chr16	31639974	31640161	HO_240034		chr16	18305506	18305802	HO_237737		chr16	30773153	30773579	HO_239732		chr12	124327187	124328347	HO_205627
chr15	29603056	29603341	HO_225927		chr16	48551973	48552588	HO_240804		chrY	56687304	56687464	HO_320601		chr12	124480865	124481395	HO_205685
chr16	89962999	89963235	HO_246437		chr7	151018408	151018653	HO_133554		chr11	11966104	11966573	HO_179563		chr12	124481542	124482239	HO_205686
chr3	186955973	186956158	HO_66867		chr8	100158396	100159036	HO_144282		chr17	57547147	57547589	HO_255250		chr12	124726202	124726898	HO_205745
chr5	141224762	141225026	HO_96406		chr17	79707936	79709002	HO_258415		chr14	22029075	22029877	HO_216080		chr12	125184884	125186161	HO_205866
chr20	60968728	60968911	HO_291511		chr20	30744544	30745233	HO_287513		chr12	112575026	112575242	HO_203892		chr12	125679356	125680362	HO_205916
chr17	44617154	44617470	HO_253531		chr12	104600565	104601071	HO_202963		chr19	45096055	45096373	HO_279978		chr12	127166306	127168296	HO_206051
chr2	104803707	104803905	HO_36931		chr4	54195400	54195841	HO_73967		chr19	14165698	14166171	HO_273492		chr12	128472720	128473756	HO_206151
chr3	125123608	125123988	HO_60923		chr2	7919360	7919921	HO_27584		chr16	24080114	24080658	HO_238467		chr12	131637872	131639197	HO_206603
chrX	71751964	71752327	HO_311168		chr7	102572945	102573321	HO_128823		chr6	7914695	7915105	HO_101912		chr12	131801410	131802419	HO_206634
chr12	120769023	120769218	HO_205005		chr6	110358552	110359170	HO_111518		chr2	135103875	135104496	HO_39913		chr12	132160893	132162112	HO_206769
chr10	122039250	122039673	HO_175259		chr9	36156689	36157099	HO_152680		chr21	7919066	7920152	HO_292926		chr12	132427477	132428384	HO_206915
chr8	18125264	18125513	HO_136861		chr14	99271386	99271905	HO_222998		chr19	14952865	14953233	HO_273714		chr12	132538937	132541365	HO_206980
chr9	96602138	96602582	HO_156907		chr1	244780330	244780546	HO_26188		chr1	125184406	125184550	HO_15446		chr12	132562791	132564028	HO_206995
chr17	81324891	81325110	HO_259002		chr4	52610197	52611154	HO_73777		chr1	148737153	148737455	HO_16280		chr12	132580365	132582348	HO_207009
chr2	91437802	91438151	HO_35735		chr1	170668513	170669344	HO_18998		chr15	83626038	83626379	HO_231763		chr12	132688118	132689815	HO_207052
chr2	130832563	130832883	HO_39415		chr21	31584068	31584353	HO_294763		chr12	50087450	50087829	HO_197831		chr12	132760931	132761337	HO_207085
chr1	31248523	31248774	HO_6110		chr2	237965048	237965427	HO_48702		chr10	132469557	132469953	HO_176524		chr12	132787179	132787536	HO_207096
chr9	137729931	137730146	HO_163355		chr15	89650045	89650489	HO_232457		chr13	114070239	114070568	HO_215612		chr12	132838739	132840088	HO_207118
chrX	1521409	1521895	HO_304298		chr2	224583966	224584556	HO_47147		chr22	27795065	27795394	HO_299500		chr12	133047566	133048529	HO_207152
chrX	68239210	68239356	HO_310711		chr17	32485721	32486292	HO_251443		chr19	38171891	38172797	HO_277970		chr13	18875261	18876062	HO_207886
chr22	41678310	41678654	HO_301874		chr3	29865126	29866036	HO_52455		chr7	157556253	157556786	HO_134600		chr13	18947178	18948210	HO_207892
chr19	54942611	54942775	HO_283203		chr2	85561601	85562775	HO_35088		chrY	56769595	56769853	HO_320704		chr13	19116948	19117878	HO_207912
chr11	45794199	45794411	HO_182456		chr8	11051493	11051763	HO_136246		chr2	68790524	68791254	HO_33560		chr13	21377157	21377778	HO_208205
chr16	85783598	85783917	HO_245158		chr22	37967691	37968038	HO_301086		chrY	10961027	10961605	HO_320065		chr13	24339466	24340486	HO_208496
chr16	68261044	68261259	HO_242990		chr2	242181390	242181882	HO_49657		chr1	15426470	15426927	HO_3459		chr13	24969765	24970181	HO_208565
chr1	16196674	16196998	HO_3630		chr2	11399	12156	HO_26713		chr6	24909323	24909921	HO_103591		chr13	25372701	25373257	HO_208608
chr21	44863027	44863289	HO_296663		chr8	142634024	142634486	HO_148417		chr10	8295599	8296041	HO_164476		chr13	26475396	26476245	HO_208715
chr9	131467476	131467707	HO_161248		chr1	1235770	1236323	HO_344		chr1	125168144	125168295	HO_15427		chr13	27169877	27171119	HO_208787
chr2	222615466	222615720	HO_46956		chr3	68245331	68246282	HO_56722		chrY	56733992	56734124	HO_320654		chr13	27620898	27621451	HO_208845
chr15	78287526	78287651	HO_231101		chr9	136258562	136258933	HO_162511		chr15	99426657	99427618	HO_233491		chr13	31208046	31208914	HO_209247
chr20	3716726	3717023	HO_284704		chr1	162263785	162264330	HO_18195		chr10	42087839	42088179	HO_167426		chr13	31998182	31999392	HO_209316
chr4	26361008	26361262	HO_71840		chr7	5660570	5661289	HO_118905		chr8	142743017	142743649	HO_148450		chr13	35706428	35707124	HO_209594
chr15	83604964	83605275	HO_231759		chr6	79538132	79539126	HO_108963		chr7	91885776	91886202	HO_127151		chr13	40954185	40955221	HO_210035
chr12	51350668	51350904	HO_197959		chr22	25067228	25067713	HO_299164		chr12	104508728	104509270	HO_202957		chr13	44411962	44413414	HO_210356
chr18	63213559	63213854	HO_265118		chr7	33108590	33108956	HO_121473		chr22	27315772	27316078	HO_299427		chr13	44577776	44578623	HO_210371
chr3	130197182	130197492	HO_61711		chr8	144498273	144498791	HO_149384		chr19	52536686	52536986	HO_282688		chr13	46161524	46162217	HO_210528
chr12	8398923	8399083	HO_194078		chr3	101935070	101935863	HO_58923		chr16	88731542	88731929	HO_245866		chr13	46162287	46162943	HO_210529
chr11	65896201	65896491	HO_185153		chr8	142599194	142599620	HO_148394		chr2	233176664	233177185	HO_48153		chr13	52789877	52790873	HO_211181
chr17	2745183	2745370	HO_247273		chr11	1654109	1655105	HO_177925		chr7	87049595	87050479	HO_126733		chr13	52848801	52849164	HO_211197
chr11	73245268	73245371	HO_186853		chr5	13142	13573	HO_84266		chr11	61047928	61048128	HO_183756		chr13	52957669	52958690	HO_211209
chr19	49775753	49776006	HO_281917		chr7	93057921	93058740	HO_127273		chr9	67687522	67688149	HO_154030		chr13	71866625	71867728	HO_212098
chr21	33283234	33283381	HO_294968		chr2	29924440	29924785	HO_30012		chr12	2446548	2446994	HO_193200		chr13	74135703	74136697	HO_212250
chr4	156169124	156169437	HO_81649		chr7	104959966	104960496	HO_129123		chr21	10731145	10731545	HO_293472		chr13	77325717	77326335	HO_212506
chr19	33000489	33000800	HO_276832		chr11	64558423	64558852	HO_184614		chr3	56830165	56830424	HO_55638		chr13	78602351	78603089	HO_212597
chr6	44211762	44212126	HO_106276		chr17	31676604	31676979	HO_251349		chr22	19568218	19568586	HO_298145		chr13	97363072	97363949	HO_213758
chrX	133926049	133926298	HO_316959		chr7	54722300	54722746	HO_123530		chr17	79493206	79493530	HO_258350		chr13	106566738	106567425	HO_214517
chr7	142626855	142627319	HO_132579		chr14	105765664	105766030	HO_224810		chr1	50958948	50959625	HO_8898		chr13	106591525	106592230	HO_214524
chr7	1614385	1614708	HO_117875		chr1	242892217	242892861	HO_26001		chr15	67757750	67758205	HO_229779		chr13	109424067	109424406	HO_214753
chr6	154296260	154296462	HO_115183		chr19	13078006	13078620	HO_273029		chr7	57491541	57491866	HO_123876		chr13	110873603	110874599	HO_214931
chr19	33060858	33061215	HO_276850		chrX	110813736	110814079	HO_314761		chr12	65124850	65125315	HO_199761		chr13	112839454	112840702	HO_215211
chr5	31384161	31384487	HO_87048		chr15	37758769	37759263	HO_226782		chr19	35358612	35358991	HO_277401		chr13	112898083	112898923	HO_215233
chr9	137562164	137562442	HO_163299		chr7	123637308	123637773	HO_130611		chr12	103917	104308	HO_192920		chr13	113161340	113164037	HO_215326
chr11	66489196	66489415	HO_185353		chr4	16225666	16226025	HO_70996		chr10	122209235	122209789	HO_175295		chr13	113489089	113490332	HO_215408
chr20	37391998	37392209	HO_288646		chrX	144262657	144263036	HO_317924		chr12	50043316	50043674	HO_197811		chr13	113583256	113584447	HO_215433
chr11	16826585	16826722	HO_180042		chr15	80145444	80146144	HO_231345		chr2	207938741	207939493	HO_45544		chr13	114012163	114013849	HO_215589
chr22	23199098	23199355	HO_298842		chr17	80247105	80247302	HO_258610		chr22	50348118	50348417	HO_303787		chr13	114076045	114077838	HO_215614
chr1	244881814	244882005	HO_26203		chr17	44777860	44778486	HO_253566		chr18	47752972	47753390	HO_263671		chr13	114107993	114108887	HO_215622
chr11	64798858	64799007	HO_184713		chr19	10095305	10095990	HO_271864		chr15	82949136	82949609	HO_231656		chr13	114146780	114148299	HO_215641
chr19	3710190	3710448	HO_269230		chr19	36087781	36088209	HO_277679		chr3	93712369	93712502	HO_58312		chr14	16054506	16056871	HO_215701
chr16	29885318	29885651	HO_239425		chr4	12187	12892	HO_68180		chrY	10797466	10797976	HO_319845		chr14	18920534	18922028	HO_215753
chr22	38425543	38425672	HO_301239		chr3	162713534	162714146	HO_64750		chr17	6777906	6778212	HO_248166		chr14	19361409	19362264	HO_215799
chr5	16972785	16973044	HO_86292		chr16	49174898	49175425	HO_240865		chr1	45245807	45246284	HO_8210		chr14	19479870	19481503	HO_215817
chr1	155075206	155075700	HO_17156		chr16	78725652	78726009	HO_244150		chr6	161615870	161616279	HO_116001		chr14	23010303	23010685	HO_216193
chr17	75497935	75498178	HO_257351		chr1	217135289	217135520	HO_23161		chr20	6150839	6151342	HO_285050		chr14	23055827	23057332	HO_216207
chr7	28428705	28428887	HO_120969		chr16	34501205	34501667	HO_240381		chr22	49094216	49095211	HO_303385		chr14	23321989	23322612	HO_216238
chr13	105984685	105984990	HO_214468		chr22	35885627	35885756	HO_300591		chr16	29314089	29314546	HO_239295		chr14	23571379	23572862	HO_216284
chrX	122898281	122898616	HO_315935		chr1	143356930	143357449	HO_15599		chr9	134451553	134451996	HO_161967		chr14	23576465	23577191	HO_216286
chr6	148069373	148069553	HO_114613		chr19	50407076	50407546	HO_282184		chrY	56744466	56744612	HO_320668		chr14	23577887	23579531	HO_216287
chr8	101419317	101419569	HO_144411		chr11	133486378	133486942	HO_192687		chr19	17680039	17680262	HO_274676		chr14	32077711	32078491	HO_216959
chr5	31018310	31018680	HO_87021		chr5	142486538	142486974	HO_96567		chr14	44797680	44798077	HO_217917		chr14	32940015	32940933	HO_217035
chr8	139948112	139948312	HO_147723		chr14	72924400	72924889	HO_220499		chr13	87673665	87673962	HO_213109		chr14	34545159	34546401	HO_217185
chr10	87857398	87857648	HO_171748		chr10	48307303	48307859	HO_168266		chr19	40687295	40687896	HO_278885		chr14	34556707	34557521	HO_217191
chr1	246814904	246815264	HO_26434		chr11	59710954	59711274	HO_183607		chrY	26666807	26667088	HO_320578		chr14	49585669	49586901	HO_218261
chr5	129855380	129855959	HO_95133		chr21	17745576	17746283	HO_293904		chr9	131964306	131964654	HO_161336		chr14	49853634	49855070	HO_218293
chr17	4771625	4771942	HO_247809		chr7	54443533	54443970	HO_123507		chr7	57496406	57496760	HO_123883		chr14	49862540	49863855	HO_218294
chrX	22029597	22030135	HO_306306		chr3	5283351	5283692	HO_50069		chr20	62499597	62500255	HO_291882		chr14	68842995	68843779	HO_220104
chr19	49135974	49136376	HO_281612		chr7	107847069	107847334	HO_129440		chr13	114231972	114232809	HO_215669		chr14	69261355	69262805	HO_220154
chr5	70924235	70924549	HO_90241		chr11	19089202	19089817	HO_180305		chr1	37639195	37639438	HO_7052		chr14	70640273	70641791	HO_220293
chr17	80663770	80664040	HO_258717		chr17	21246810	21247202	HO_250389		chr2	134852289	134852770	HO_39887		chr14	73727742	73728511	HO_220619
chr2	109626750	109627079	HO_37303		chr8	119206067	119206301	HO_145744		chr18	21412970	21413363	HO_261503		chr14	74232911	74233576	HO_220680
chr17	4579830	4579964	HO_247752		chr9	116934060	116934558	HO_158957		chr3	128051428	128051806	HO_61340		chr14	76822176	76822671	HO_220998
chr10	97393167	97393374	HO_172702		chr17	10996281	10996697	HO_248971		chr7	130911081	130911467	HO_131426		chr14	77177567	77178338	HO_221065
chr4	40899360	40899744	HO_72806		chr7	73594873	73595346	HO_125244		chr8	9060965	9061457	HO_136039		chr14	77403972	77404843	HO_221096
chr19	50521030	50521515	HO_282258		chr16	66599830	66600135	HO_242575		chr22	36731589	36732076	HO_300737		chr14	81435338	81436117	HO_221420
chr14	81572762	81573004	HO_221441		chr15	71517160	71517763	HO_230168		chr16	89033473	89033885	HO_246052		chr14	89874971	89876444	HO_222044
chr1	53760446	53760712	HO_9258		chr1	3669851	3670469	HO_1496		chr8	107045466	107046160	HO_144922		chr14	89947300	89947967	HO_222052
chr20	4092396	4092816	HO_284786		chr11	18249299	18249648	HO_180203		chr18	12094678	12095330	HO_261036		chr14	90814462	90815902	HO_222159
chrX	104111933	104112318	HO_314089		chr17	74661896	74662573	HO_257111		chr10	42078932	42079220	HO_167413		chr14	91292372	91293768	HO_222220
chr14	103360668	103360921	HO_223831		chr18	37565005	37565218	HO_262868		chr2	543720	544111	HO_26771		chr14	91302507	91303703	HO_222225
chr18	36017244	36017495	HO_262701		chr6	43595485	43595834	HO_106179		chr13	37936103	37936726	HO_209764		chr14	93762290	93764351	HO_222499
chrX	44189515	44189898	HO_308244		chr19	48275307	48275841	HO_281171		chrY	11481945	11482188	HO_320282		chr14	94029902	94030927	HO_222528
chr21	43873111	43873407	HO_296318		chr2	241748305	241748630	HO_49529		chr2	100020473	100020827	HO_36546		chr14	99268437	99269137	HO_222996
chr10	97450228	97450419	HO_172715		chr20	33172307	33172837	HO_287983		chr3	10488687	10489150	HO_50578		chr14	100341886	100342721	HO_223231
chr9	129507852	129508245	HO_160798		chr12	8696621	8697355	HO_194112		chr1	125177008	125177182	HO_15437		chr14	100573328	100574171	HO_223275
chr8	42216083	42216427	HO_139364		chr6	33351040	33351486	HO_104688		chr22	46487725	46488254	HO_302974		chr14	100692791	100694301	HO_223307
chr19	10103183	10103423	HO_271869		chr4	2799910	2800343	HO_69156		chr1	58086308	58086891	HO_9765		chr14	100904798	100905879	HO_223370
chr11	63976636	63976803	HO_184363		chr8	8704703	8705327	HO_136002		chr2	234514258	234515026	HO_48305		chr14	101440364	101441933	HO_223428
chr17	8899310	8899607	HO_248727		chr9	132577530	132577988	HO_161428		chr19	48903739	48904619	HO_281501		chr14	101528391	101529519	HO_223439
chr22	42548841	42549306	HO_302068		chr1	146186475	146187030	HO_15987		chrY	10994034	10994427	HO_320118		chr14	102589777	102590991	HO_223636
chr22	21599108	21599446	HO_298630		chr12	42279255	42279783	HO_196948		chr1	155975502	155975741	HO_17330		chr14	102778427	102778868	HO_223666
chr9	127543021	127543348	HO_160192		chr11	19117583	19118076	HO_180310		chr2	36534072	36535094	HO_30623		chr14	103096441	103098277	HO_223745
chr8	12595746	12596056	HO_136457		chr19	40384907	40385476	HO_278725		chr1	184975292	184975702	HO_20409		chr14	103133821	103134466	HO_223768
chr13	17492722	17493124	HO_207256		chr21	14326989	14327630	HO_293626		chr16	85287356	85287723	HO_244974		chr14	103160099	103160770	HO_223778
chr1	52703071	52703352	HO_9108		chr10	80811973	80812594	HO_171091		chr12	162295	162772	HO_192936		chr14	103316935	103317914	HO_223819
chr3	53089220	53089444	HO_55279		chrX	123051141	123051668	HO_315952		chr15	83166605	83167045	HO_231694		chr14	103561420	103562180	HO_223877
chr16	1659727	1659951	HO_234777		chr13	54132060	54132221	HO_211300		chr17	7654843	7655063	HO_248452		chr14	104131568	104132658	HO_224010
chrX	40949555	40950043	HO_307949		chr7	145270034	145270742	HO_132865		chr7	31517926	31518541	HO_121315		chr14	104300239	104301799	HO_224094
chr7	1356863	1357295	HO_117719		chr10	132142725	132143341	HO_176366		chrY	56723188	56723433	HO_320641		chr14	104375021	104376076	HO_224119
chr20	32480909	32481098	HO_287869		chr20	58888148	58888918	HO_291295		chr10	98223797	98224279	HO_172834		chr14	104603611	104604390	HO_224165
chr17	39172055	39172402	HO_252325		chr11	1553645	1554047	HO_177891		chr4	121823119	121823398	HO_79109		chr14	104798395	104800408	HO_224270
chr10	78409944	78410149	HO_170814		chr20	31840893	31841124	HO_287744		chr13	45806218	45806705	HO_210501		chr14	104826983	104828546	HO_224287
chr16	75482519	75482802	HO_243874		chr11	29974683	29975260	HO_181231		chr2	31805759	31806149	HO_30185		chr14	104858719	104862644	HO_224302
chr19	47444771	47444981	HO_280885		chrX	5532497	5533003	HO_304749		chrY	10958931	10959633	HO_320062		chr14	104862946	104864140	HO_224304
chr4	151087183	151087462	HO_81193		chr6	160356306	160356676	HO_115856		chr2	240345472	240345839	HO_49104		chr14	104966096	104966616	HO_224352
chrX	18546584	18547075	HO_305994		chr16	5954595	5955035	HO_236127		chr19	5856985	5857317	HO_270521		chr14	104979020	104980228	HO_224360
chr9	129199879	129200102	HO_160673		chr9	129558927	129559646	HO_160809		chr6	11787624	11787968	HO_102311		chr14	105502816	105503993	HO_224673
chr4	1671005	1671430	HO_68821		chr19	55618640	55618938	HO_283579		chr11	63025052	63025509	HO_184176		chr14	105597133	105597598	HO_224724
chr16	48781377	48781661	HO_240828		chr7	140063332	140064205	HO_132266		chr6	149942488	149942681	HO_114795		chr14	105622102	105623238	HO_224736
chr1	27000871	27001101	HO_5402		chrX	50463035	50463541	HO_309047		chr2	7262798	7263203	HO_27521		chr14	105627367	105629133	HO_224739
chr16	12866794	12867096	HO_236985		chrX	5626700	5627311	HO_304754		chr17	9629876	9630248	HO_248826		chr14	105641152	105641902	HO_224744
chr15	74828498	74828704	HO_230602		chr11	27851370	27851879	HO_181051		chr3	158102744	158103319	HO_64316		chr14	105646117	105648064	HO_224748
chr7	74292740	74292951	HO_125462		chr16	7272330	7273001	HO_236261		chr2	25273886	25274270	HO_29359		chr14	105664090	105667035	HO_224754
chr3	196220200	196220463	HO_67870		chr6	28817980	28818355	HO_103937		chr7	101036490	101036946	HO_128384		chr14	105718865	105719327	HO_224792
chr10	15290172	15290468	HO_165097		chr12	126898518	126899195	HO_206029		chr12	105496863	105497327	HO_203041		chr14	105738084	105740244	HO_224801
chr12	3081166	3081518	HO_193299		chr9	128115593	128116497	HO_160389		chr6	30965559	30966084	HO_104228		chr14	105743993	105747457	HO_224805
chr3	72637086	72637203	HO_57115		chr19	11145786	11146422	HO_272361		chr17	77391201	77391438	HO_257840		chr14	105766161	105767940	HO_224811
chr13	17477067	17477347	HO_207243		chr8	71452036	71452868	HO_141890		chr7	55969221	55969501	HO_123665		chr14	105772408	105775220	HO_224815
chr5	14861112	14861304	HO_86065		chr8	143482638	143483101	HO_148779		chr11	63457985	63458517	HO_184251		chr14	105898844	105899472	HO_224854
chr7	99359529	99359823	HO_127884		chr9	14977683	14978164	HO_150807		chr10	42240856	42241278	HO_167481		chr14	105917690	105918476	HO_224863
chr5	31930846	31931075	HO_87112		chr12	124841282	124842062	HO_205775		chr8	111424169	111424747	HO_145224		chr15	20009237	20010130	HO_224989
chr5	7243616	7243963	HO_85434		chr1	18788052	18788462	HO_4085		chr11	1746068	1746378	HO_177965		chr15	20146505	20147865	HO_225015
chr17	4881051	4881219	HO_247848		chr8	54913693	54914200	HO_140422		chr13	75860422	75860943	HO_212395		chr15	21015898	21016803	HO_225145
chr14	19027868	19028088	HO_215764		chr19	13982667	13983024	HO_273391		chr15	90624261	90624503	HO_232628		chr15	21153024	21154385	HO_225173
chr2	218210855	218211439	HO_46382		chr4	1646337	1646771	HO_68811		chr20	62754944	62755385	HO_291986		chr15	21260920	21262521	HO_225182
chr19	17020673	17020869	HO_274329		chr12	131364077	131364377	HO_206541		chr1	17340270	17340679	HO_3908		chr15	22256626	22257519	HO_225249
chr15	100661082	100661576	HO_233642		chr18	47246775	47247035	HO_263628		chr20	28888961	28889486	HO_287294		chr15	22272365	22273294	HO_225254
chr12	117763710	117763895	HO_204562		chrX	140179238	140179637	HO_317568		chr18	34494966	34495477	HO_262555		chr15	22767861	22771955	HO_225300
chr16	29623887	29624159	HO_239350		chr10	110304079	110304463	HO_174175		chr12	110175993	110176329	HO_203581		chr15	23439472	23441691	HO_225374
chr19	2668718	2669153	HO_268516		chr9	136578887	136579387	HO_162708		chr15	69311319	69311585	HO_229958		chr15	24955068	24956296	HO_225489
chrX	30960047	30960345	HO_307052		chr14	50232123	50232534	HO_218333		chr18	57328353	57328945	HO_264524		chr15	27086762	27088228	HO_225658
chr7	152059593	152060055	HO_133816		chr19	57769245	57769808	HO_283954		chr12	71377632	71378132	HO_200333		chr15	28350162	28351941	HO_225771
chr1	7013717	7013899	HO_2140		chr11	64636970	64637144	HO_184646		chr12	20767644	20768224	HO_195260		chr15	28842356	28843512	HO_225815
chr7	74974301	74974592	HO_125642		chr9	69397817	69398329	HO_154180		chr13	42943072	42943509	HO_210223		chr15	34039280	34041413	HO_226469
chr1	67311068	67311413	HO_10677		chr11	5317324	5318098	HO_178817		chrY	21535386	21536156	HO_320469		chr15	34677142	34677865	HO_226553
chr19	17548177	17548419	HO_274624		chr1	146046882	146047318	HO_15977		chr19	49475949	49476315	HO_281749		chr15	40442399	40443230	HO_227115
chr2	84493956	84494159	HO_34945		chr11	66349008	66349519	HO_185298		chr19	48646713	48646874	HO_281363		chr15	41559502	41561104	HO_227288
chr17	81841745	81842040	HO_259303		chr4	42276830	42277391	HO_72936		chr20	279798	280329	HO_284181		chr15	41598803	41599795	HO_227298
chr17	81629639	81629898	HO_259190		chr6	152496223	152496640	HO_115044		chr7	18663172	18663632	HO_119990		chr15	42575713	42577019	HO_227400
chr17	62715254	62715503	HO_255777		chr16	88704169	88704654	HO_245846		chrY	11001797	11002074	HO_320126		chr15	43492268	43493091	HO_227488
chr17	5587062	5587262	HO_248026		chrX	1265052	1265400	HO_304206		chr19	45421910	45422414	HO_280132		chr15	43688202	43689930	HO_227507
chr4	41863552	41863781	HO_72905		chr13	99984556	99985120	HO_214030		chr22	46762913	46763325	HO_303069		chr15	51095006	51095961	HO_228154
chr17	74942943	74943256	HO_257206		chr10	132630255	132630724	HO_176583		chrY	10954835	10955577	HO_320057		chr15	52018417	52019030	HO_228249
chr10	62376180	62376374	HO_169282		chr17	45232153	45232498	HO_253668		chrY	56741623	56741856	HO_320664		chr15	55993902	55994529	HO_228649
chr6	130683091	130683443	HO_113195		chr7	53365075	53365758	HO_123435		chr13	17556650	17557026	HO_207311		chr15	56244053	56244578	HO_228677
chr17	73300303	73300544	HO_256906		chr9	88081083	88081341	HO_155906		chr9	133200812	133201090	HO_161544		chr15	60367753	60368243	HO_229043
chr7	158152554	158152917	HO_134766		chr2	142130224	142130719	HO_40401		chr18	6920223	6920561	HO_260504		chr15	63189854	63191206	HO_229275
chr16	4902124	4902435	HO_235950		chr8	101086535	101087042	HO_144370		chr16	89181322	89182073	HO_246120		chr15	64044495	64046089	HO_229364
chr19	53601834	53602275	HO_282861		chr19	41194967	41195218	HO_279033		chr21	42782664	42783039	HO_296040		chr15	64701942	64703172	HO_229426
chr3	75459306	75459638	HO_57368		chr17	63533487	63533866	HO_255879		chr12	46830693	46831148	HO_197328		chr15	64703318	64704135	HO_229427
chr19	46865565	46865746	HO_280677		chr6	52301192	52301653	HO_106953		chr18	77648694	77649417	HO_266130		chr15	65354216	65355130	HO_229547
chr19	39970315	39970660	HO_278623		chr22	37049107	37049515	HO_300796		chr16	23584283	23584771	HO_238401		chr15	65396234	65397513	HO_229567
chr15	83075090	83075366	HO_231681		chr12	119042484	119042936	HO_204720		chr12	14234858	14235579	HO_194740		chr15	65423226	65424284	HO_229572
chr19	17240554	17240812	HO_274433		chr21	14057563	14057959	HO_293594		chr18	9424531	9424836	HO_260759		chr15	66567654	66568457	HO_229661
chr17	29600454	29600769	HO_251093		chr16	35166224	35166587	HO_240436		chr3	194276595	194276968	HO_67502		chr15	68229880	68230931	HO_229836
chr22	46764927	46765219	HO_303070		chrX	1513860	1514318	HO_304294		chr11	36180818	36181153	HO_181794		chr15	68596433	68596890	HO_229868
chrX	117533693	117533807	HO_315372		chr16	35507098	35507438	HO_240471		chr7	2799770	2800535	HO_118331		chr15	70852327	70853711	HO_230093
chr19	15802113	15802289	HO_274002		chr3	32465750	32466008	HO_52697		chr22	17009407	17009858	HO_297728		chr15	73631805	73632919	HO_230389
chr19	14607034	14607233	HO_273671		chr6	83873605	83874046	HO_109350		chr21	45978249	45978757	HO_297046		chr15	73684797	73686025	HO_230398
chr12	111039260	111039443	HO_203704		chr6	158004753	158005071	HO_115533		chr1	153989872	153990172	HO_16966		chr15	73753435	73755031	HO_230416
chr9	131535588	131535993	HO_161262		chr22	43863621	43864062	HO_302367		chr8	143608472	143608744	HO_148860		chr15	74047883	74048415	HO_230457
chr16	31076069	31076335	HO_239862		chr18	14172671	14173139	HO_261321		chr7	1511530	1511859	HO_117819		chr15	74380278	74381138	HO_230499
chr20	62420115	62420305	HO_291849		chr15	69386230	69386385	HO_229969		chr17	27581103	27581500	HO_250791		chr15	74541449	74542249	HO_230539
chr6	31100162	31100429	HO_104255		chr11	4054489	4054994	HO_178660		chr2	118175251	118175900	HO_38089		chr15	74780166	74781861	HO_230587
chr12	505254	505533	HO_192980		chr9	88483701	88484622	HO_155954		chr2	91978917	91979417	HO_35849		chr15	74872342	74873109	HO_230612
chr5	150675722	150676243	HO_97321		chr17	41654532	41655135	HO_252720		chr4	49273816	49274215	HO_73568		chr15	74959452	74960037	HO_230636
chr3	54227849	54228440	HO_55390		chr9	87085770	87086257	HO_155780		chr4	7449407	7450051	HO_70056		chr15	75206115	75206791	HO_230675
chr17	4375069	4375308	HO_247680		chr2	157457905	157458350	HO_41482		chr10	101830163	101830470	HO_173328		chr15	75624523	75625195	HO_230733
chr5	10217665	10217997	HO_85661		chr3	150016171	150016738	HO_63572		chr9	106016281	106016808	HO_157792		chr15	75721720	75722636	HO_230776
chr19	35845613	35845882	HO_277562		chr18	48410511	48410820	HO_263741		chr5	142327980	142328193	HO_96544		chr15	75844249	75844812	HO_230787
chr6	89800344	89800622	HO_109992		chr19	54912009	54912383	HO_283195		chr2	30974784	30975293	HO_30088		chr15	77576153	77576904	HO_230974
chr16	14374835	14375104	HO_237182		chr1	37131534	37131680	HO_6988		chr4	3070625	3071154	HO_69215		chr15	77720999	77722003	HO_231005
chr7	54721851	54722239	HO_123529		chr7	2635196	2635488	HO_118272		chr2	241640910	241641229	HO_49498		chr15	78770529	78771160	HO_231181
chr9	33809480	33809789	HO_152316		chr8	18489182	18489534	HO_136897		chr14	61378621	61379160	HO_219424		chr15	78872893	78873943	HO_231208
chr22	17422909	17423264	HO_297809		chr1	82116381	82116804	HO_11737		chr1	43932432	43932709	HO_7982		chr15	78928850	78930073	HO_231211
chr19	55256168	55256318	HO_283357		chr11	71738403	71738603	HO_186623		chr19	3924464	3924701	HO_269376		chr15	78945222	78947633	HO_231215
chr8	38517058	38517330	HO_138994		chr17	59493132	59493605	HO_255452		chr19	40968930	40969363	HO_278970		chr15	81092010	81092656	HO_231435
chr2	206257603	206257853	HO_45339		chr18	49848249	49848836	HO_263896		chr20	35926806	35927128	HO_288397		chr15	82322778	82323359	HO_231569
chr10	75134099	75134389	HO_170469		chr16	34846889	34847472	HO_240409		chr9	116776450	116776859	HO_158934		chr15	82349017	82349578	HO_231580
chr6	34647410	34647641	HO_104988		chr2	100322632	100323127	HO_36572		chr16	78978681	78978997	HO_244170		chr15	82951179	82952157	HO_231657
chr19	45157037	45157378	HO_279998		chrX	107673000	107673203	HO_314400		chr2	162345119	162345664	HO_41913		chr15	84437393	84437971	HO_231859
chr20	33778950	33779307	HO_288089		chr1	144182576	144182940	HO_15712		chr14	104853981	104854956	HO_224298		chr15	84516439	84517005	HO_231882
chr5	19372632	19373071	HO_86473		chr17	9471346	9471821	HO_248804		chr18	8495206	8495820	HO_260659		chr15	84747009	84748146	HO_231907
chr11	111972317	111972591	HO_190352		chrX	20493556	20494175	HO_306184		chr1	165816066	165816604	HO_18501		chr15	84749097	84749882	HO_231908
chr15	91463363	91463531	HO_232753		chr21	44012982	44013546	HO_296368		chrY	26650676	26651040	HO_320548		chr15	85266635	85267268	HO_231967
chr19	44894918	44895120	HO_279893		chr9	136830740	136831222	HO_162832		chr2	3181761	3182230	HO_27110		chr15	85522274	85522867	HO_232001
chrX	58124565	58125039	HO_310032		chr10	83127368	83128125	HO_171261		chr20	16536886	16537387	HO_286058		chr15	85795165	85796291	HO_232024
chr16	89974682	89975214	HO_246443		chr16	74332701	74333140	HO_243707		chr21	10711900	10712182	HO_293443		chr15	88551795	88552241	HO_232277
chr5	122823465	122823873	HO_94494		chr15	20356953	20357397	HO_225071		chr9	124125023	124125428	HO_159733		chr15	89089344	89090439	HO_232367
chr12	120666628	120666849	HO_204981		chr7	77692104	77692446	HO_126167		chrX	40111003	40111400	HO_307829		chr15	89827433	89828193	HO_232508
chr1	43603958	43604114	HO_7938		chr15	60132577	60132967	HO_229012		chr9	83482812	83483624	HO_155426		chr15	90530428	90531200	HO_232617
chr2	202426723	202427071	HO_45020		chr2	238147383	238147872	HO_48753		chr3	146094793	146095283	HO_63266		chr15	91854290	91855552	HO_232794
chr7	74120104	74120325	HO_125412		chrX	30015096	30015706	HO_306957		chr22	20421066	20421251	HO_298404		chr15	96332315	96332916	HO_233190
chr18	36205538	36205819	HO_262727		chr17	39724602	39724834	HO_252434		chr1	180192317	180192804	HO_19912		chr15	100553572	100558805	HO_233632
chrX	74295394	74295591	HO_311573		chr16	30965276	30965649	HO_239808		chr8	47238847	47239213	HO_139683		chr15	100718206	100721246	HO_233648
chr13	112730290	112730527	HO_215195		chr15	86740979	86741357	HO_232119		chr13	25514437	25514815	HO_208630		chr15	101085113	101086498	HO_233706
chrX	88720869	88721183	HO_312935		chr8	143393047	143393344	HO_148723		chrY	56748274	56748407	HO_320674		chr15	101490076	101491383	HO_233756
chrX	102148957	102149273	HO_313830		chr16	1106626	1107251	HO_234416		chr17	7636129	7636546	HO_248443		chr16	152866	153696	HO_233878
chr2	136115227	136115340	HO_40002		chr1	148637059	148637508	HO_16271		chr1	193435792	193436321	HO_20918		chr16	175254	176307	HO_233892
chr17	16412425	16412804	HO_249507		chr1	13568091	13568535	HO_3251		chr1	27555817	27556170	HO_5536		chr16	377725	379324	HO_233989
chr16	88554276	88554470	HO_245770		chr19	30951758	30952159	HO_276611		chr17	58006523	58006901	HO_255306		chr16	494572	495254	HO_234033
chr2	157878761	157879023	HO_41526		chr5	175916358	175916583	HO_99662		chr1	143260811	143260971	HO_15551		chr16	590631	591529	HO_234106
chr2	241705944	241706167	HO_49510		chr13	85951476	85951869	HO_213025		chr17	26936026	26936461	HO_250716		chr16	770825	772221	HO_234218
chr9	101481735	101481967	HO_157468		chr7	42954629	42954950	HO_122366		chr2	2235251	2235693	HO_27010		chr16	1040730	1042994	HO_234359
chr17	3516381	3516614	HO_247440		chr7	101719177	101719504	HO_128597		chr12	9695132	9695866	HO_194231		chr16	1284357	1284986	HO_234548
chr6	131010770	131010981	HO_113234		chr21	16914921	16915295	HO_293815		chr1	21887570	21887789	HO_4564		chr16	1306132	1306717	HO_234564
chr8	22322562	22323013	HO_137364		chr16	58083089	58083377	HO_241887		chr2	147846329	147846769	HO_40741		chr16	1308007	1308765	HO_234567
chr17	43247940	43248511	HO_253153		chr9	42330068	42330405	HO_153307		chr15	22268308	22268469	HO_225252		chr16	1599972	1601125	HO_234754
chr9	72820866	72821101	HO_154472		chr7	78853424	78853775	HO_126265		chr22	11817041	11817267	HO_297428		chr16	2021501	2021944	HO_234928
chr17	3870986	3871142	HO_247563		chr9	7685421	7686095	HO_150339		chr20	42883469	42883763	HO_289269		chr16	2133841	2135236	HO_235004
chr7	6594338	6594580	HO_119072		chr11	72433759	72434113	HO_186703		chrY	10940539	10941218	HO_320040		chr16	2181231	2182543	HO_235044
chr13	18036789	18037191	HO_207784		chr11	68026072	68026205	HO_185824		chr22	36700934	36701112	HO_300730		chr16	2203397	2205064	HO_235061
chr16	14314388	14314668	HO_237167		chr8	22996166	22996639	HO_137491		chr2	113381013	113381293	HO_37673		chr16	2514658	2517501	HO_235178
chr19	39373572	39373718	HO_278481		chr19	15443171	15443661	HO_273916		chrX	154618416	154618703	HO_319337		chr16	2905450	2906914	HO_235320
chr4	40840907	40841237	HO_72796		chr3	70872010	70872375	HO_56965		chr1	22450441	22451134	HO_4641		chr16	3054237	3055412	HO_235437
chr9	63863246	63863462	HO_153681		chr2	218520930	218521293	HO_46435		chr15	19782416	19782565	HO_224967		chr16	3987934	3989289	HO_235666
chr6	137865082	137865284	HO_113829		chr15	55448052	55448302	HO_228599		chr19	41894942	41895336	HO_279189		chr16	5097920	5099472	HO_236008
chr18	12253947	12254127	HO_261065		chr2	33382300	33382742	HO_30337		chr19	3477432	3478008	HO_269019		chr16	8589965	8590439	HO_236361
chr17	42656170	42656405	HO_253000		chr5	95621524	95621818	HO_92301		chr11	117187094	117187365	HO_190853		chr16	10654374	10654908	HO_236688
chr19	39162619	39162896	HO_278403		chr19	14159102	14159424	HO_273488		chr13	111255214	111255469	HO_214968		chr16	11131501	11132193	HO_236747
chr9	95471548	95471758	HO_156775		chr7	73762209	73762632	HO_125304		chr2	74902306	74902731	HO_34307		chr16	11290481	11291181	HO_236787
chr12	3069714	3070052	HO_193294		chr10	21327837	21328357	HO_165565		chr9	135336961	135337254	HO_162152		chr16	11399831	11400335	HO_236811
chr1	2368398	2368677	HO_927		chr4	7173074	7173425	HO_69989		chr11	119431188	119431740	HO_191180		chr16	11491335	11492250	HO_236828
chr1	6110278	6110430	HO_1899		chr3	8680678	8680988	HO_50338		chr1	202029807	202030375	HO_21591		chr16	11499349	11500258	HO_236838
chr19	18561573	18561860	HO_275152		chr21	33155351	33155820	HO_294957		chr17	21614472	21614875	HO_250470		chr16	11941430	11942076	HO_236904
chr7	100835804	100836020	HO_128309		chr12	6423182	6423570	HO_193702		chr4	8484170	8484684	HO_70262		chr16	13126230	13128438	HO_237022
chr11	3575515	3575818	HO_178590		chr7	72944640	72944844	HO_125057		chr1	204599320	204599638	HO_21901		chr16	14711633	14712278	HO_237225
chr1	2249060	2249287	HO_866		chr8	33013204	33013735	HO_138498		chr6	1966767	1967228	HO_101153		chr16	14750764	14751404	HO_237233
chr17	19074801	19075027	HO_250050		chr7	74516787	74517137	HO_125541		chr2	24077529	24078078	HO_29198		chr16	14912160	14913563	HO_237253
chr20	44575593	44575803	HO_289499		chr8	83695779	83696333	HO_142813		chr8	101095340	101095731	HO_144372		chr16	14937395	14938030	HO_237270
chr19	47957376	47957566	HO_281104		chrX	68114024	68114590	HO_310699		chr20	32986610	32986792	HO_287959		chr16	15122905	15123512	HO_237299
chr22	44871992	44872272	HO_302574		chr3	114190592	114191047	HO_59853		chrY	10949227	10949631	HO_320048		chr16	15152801	15154090	HO_237325
chrX	23069723	23070125	HO_306404		chr15	32762135	32762872	HO_226344		chr5	180742907	180743601	HO_100770		chr16	15377718	15378293	HO_237352
chr7	101679221	101679458	HO_128582		chr1	120027059	120027453	HO_15194		chr1	230844183	230844508	HO_24869		chr16	15800038	15800984	HO_237410
chr22	41485873	41486178	HO_301822		chr19	48322204	48322741	HO_281196		chr1	176315912	176316372	HO_19525		chr16	16310831	16312208	HO_237487
chr1	13181001	13181209	HO_3198		chr16	89337674	89338097	HO_246188		chr7	10941157	10941362	HO_119472		chr16	16335878	16336513	HO_237501
chr1	2009677	2010117	HO_753		chr14	103117629	103118035	HO_223758		chr4	72448987	72449658	HO_75213		chr16	16379192	16379833	HO_237523
chr20	2168279	2168554	HO_284462		chr9	95509273	95509589	HO_156788		chr1	204211868	204212320	HO_21860		chr16	17470976	17472437	HO_237648
chr10	133362763	133363074	HO_176968		chr15	23410690	23411047	HO_225369		chrY	11434021	11434346	HO_320279		chr16	18372202	18372819	HO_237760
chr7	102264559	102264893	HO_128683		chr18	47248484	47249067	HO_263630		chr9	2280313	2280560	HO_149751		chr16	18399954	18401322	HO_237782
chr1	2265168	2265427	HO_873		chr18	31614235	31614676	HO_262319		chr21	32523431	32523708	HO_294877		chr16	19722114	19723060	HO_237929
chr9	128003737	128003921	HO_160370		chr1	202134758	202135110	HO_21608		chr3	33159348	33160053	HO_52771		chr16	21419069	21419778	HO_238107
chr17	11191763	11191986	HO_248994		chr6	139849505	139849928	HO_114007		chrY	26644924	26645371	HO_320539		chr16	21851347	21852092	HO_238174
chr8	139633817	139634031	HO_147680		chr10	97843473	97843782	HO_172789		chr8	407708	407996	HO_135064		chr16	21871386	21872711	HO_238176
chr10	97344628	97344801	HO_172692		chr15	101252522	101252774	HO_233727		chr2	227403234	227403569	HO_47396		chr16	22190475	22191323	HO_238217
chr17	40187404	40187530	HO_252524		chr9	129261163	129261534	HO_160694		chrX	1248498	1248902	HO_304203		chr16	22498482	22499781	HO_238257
chr1	6239184	6239278	HO_1936		chr9	130381031	130381230	HO_161005		chr1	186899052	186899609	HO_20558		chr16	22519135	22519831	HO_238261
chr19	2597999	2598239	HO_268493		chr1	228682642	228682920	HO_24623		chr2	96969957	96970197	HO_36242		chr16	23202261	23203438	HO_238361
chr1	153735467	153735731	HO_16906		chr16	86082169	86082535	HO_245197		chr20	9839155	9839491	HO_285392		chr16	25062899	25064089	HO_238588
chr17	62083527	62083783	HO_255697		chr16	688629	689095	HO_234168		chr20	20294235	20294621	HO_286474		chr16	25213597	25214411	HO_238608
chr9	132372756	132372979	HO_161400		chrX	153706546	153706707	HO_318994		chrY	26664211	26664566	HO_320573		chr16	25258118	25259257	HO_238617
chr14	55250424	55250715	HO_218813		chr9	89094035	89094567	HO_156029		chr18	40049560	40049998	HO_263018		chr16	28356825	28357472	HO_239015
chr5	173142458	173142767	HO_99351		chr17	43909916	43910412	HO_253332		chr20	65001	65259	HO_284144		chr16	28470691	28471371	HO_239057
chr13	29864504	29864714	HO_209074		chr18	13219009	13219337	HO_261206		chr17	79152615	79152970	HO_258274		chr16	28495279	28495969	HO_239064
chr19	38595437	38595632	HO_278199		chr3	171783141	171783551	HO_65404		chr13	17510693	17511023	HO_207271		chr16	28496140	28496717	HO_239065
chr13	17773476	17773735	HO_207517		chr17	45249697	45250106	HO_253682		chr7	43493986	43494430	HO_122425		chr16	28643706	28644383	HO_239102
chr16	84769930	84770273	HO_244852		chr1	49067343	49067715	HO_8720		chr8	123669545	123670049	HO_146154		chr16	28757832	28758479	HO_239136
chr18	36794304	36794624	HO_262792		chrX	13666396	13666683	HO_305466		chr9	97218973	97219157	HO_156986		chr16	28951459	28952148	HO_239203
chr17	7050321	7050536	HO_248220		chr12	42239067	42239444	HO_196941		chr17	3928702	3928942	HO_247593		chr16	29037786	29038444	HO_239222
chr17	17613405	17613687	HO_249694		chr11	65534835	65535407	HO_184987		chr2	97880567	97881015	HO_36337		chr16	29308565	29309375	HO_239293
chr13	17739590	17739935	HO_207483		chr19	35792712	35793020	HO_277548		chr1	143196875	143197050	HO_15465		chr16	29397829	29398482	HO_239305
chr18	22085953	22086194	HO_261556		chr8	84418897	84419501	HO_142848		chr12	122527377	122527655	HO_205348		chr16	29499576	29500276	HO_239330
chr7	55867476	55867737	HO_123650		chr19	49136976	49137276	HO_281613		chr20	39109054	39109575	HO_288930		chr16	29519582	29520907	HO_239333
chr2	241708563	241709038	HO_49511		chr5	177922587	177922911	HO_100110		chrY	26672443	26672974	HO_320584		chr16	29900500	29901572	HO_239431
chrX	129039821	129040439	HO_316403		chr11	78081339	78081590	HO_187518		chr6	129385149	129385707	HO_113082		chr16	30121820	30122904	HO_239518
chr22	45420569	45420816	HO_302695		chr14	20408977	20409702	HO_215904		chr19	43782155	43782447	HO_279702		chr16	30239547	30240234	HO_239568
chr3	130126736	130127032	HO_61702		chr9	134432895	134433152	HO_161959		chr15	90648242	90648628	HO_232630		chr16	30259556	30260866	HO_239570
chr17	43292611	43293104	HO_253203		chr4	105984506	105985053	HO_77954		chr7	47255434	47255734	HO_122909		chr16	30394166	30395182	HO_239599
chr17	80953938	80954201	HO_258789		chr19	11237073	11237505	HO_272412		chr19	41957055	41957400	HO_279240		chr16	30525788	30526418	HO_239646
chr10	52011830	52012048	HO_168630		chr13	100814605	100815231	HO_214114		chr3	34206011	34206463	HO_52861		chr16	30659865	30661495	HO_239693
chr11	65343497	65343724	HO_184910		chr6	75748452	75749013	HO_108651		chr7	99727088	99727781	HO_127950		chr16	30958421	30959686	HO_239804
chr20	37319190	37319437	HO_288628		chr12	120484690	120484932	HO_204948		chr19	55446966	55447197	HO_283472		chr16	31008902	31010321	HO_239836
chr17	31742309	31742523	HO_251352		chr13	30790568	30790997	HO_209198		chrY	56752352	56752525	HO_320681		chr16	31221138	31222317	HO_239926
chrX	72560055	72560245	HO_311281		chr5	389252	389557	HO_84370		chr19	46637117	46637526	HO_280585		chr16	31836981	31837363	HO_240055
chr2	241680995	241681183	HO_49501		chr7	150766296	150766796	HO_133488		chrY	10778666	10779325	HO_319823		chr16	31980371	31981863	HO_240073
chr19	12362713	12363026	HO_272693		chr8	124533337	124533868	HO_146246		chrY	10887799	10888118	HO_319968		chr16	32812244	32812945	HO_240165
chr4	2342009	2342239	HO_69051		chr10	2360268	2360611	HO_163826		chr10	131925740	131926097	HO_176306		chr16	32923917	32925338	HO_240191
chr15	57310557	57310787	HO_228766		chr4	175812398	175812964	HO_82985		chr2	187867835	187868619	HO_43865		chr16	33707746	33708803	HO_240266
chr13	17755697	17755898	HO_207501		chr13	79224834	79225279	HO_212650		chr8	143653814	143654163	HO_148884		chr16	33767704	33768235	HO_240272
chr9	36999642	36999927	HO_152778		chr18	45120784	45121289	HO_263373		chr2	11920283	11920898	HO_28126		chr16	33928432	33930214	HO_240291
chr20	32552945	32553125	HO_287882		chr15	56309782	56310140	HO_228686		chr4	56591053	56591313	HO_74208		chr16	34159778	34161816	HO_240360
chr7	151400769	151401268	HO_133720		chr12	23965232	23966068	HO_195515		chr16	87733389	87733980	HO_245486		chr16	49428997	49429789	HO_240893
chr11	69418827	69419038	HO_186189		chr7	36552531	36552925	HO_121807		chr21	10714194	10714646	HO_293448		chr16	50065156	50065906	HO_240989
chr1	2537025	2537239	HO_1042		chr19	54164107	54164506	HO_283042		chr11	117488482	117488873	HO_190902		chr16	50154227	50154831	HO_240997
chr8	70021598	70021897	HO_141771		chr1	1149341	1149543	HO_283		chr11	42872938	42873508	HO_182165		chr16	51060531	51061646	HO_241116
chr13	41098229	41098535	HO_210047		chr15	77566465	77566695	HO_230973		chr11	20514574	20514986	HO_180443		chr16	51133253	51133668	HO_241124
chr12	123281950	123282183	HO_205477		chr1	116862780	116863169	HO_14872		chr12	8365699	8366005	HO_194067		chr16	55073703	55074622	HO_241490
chr17	43262490	43262996	HO_253169		chr12	132164003	132164501	HO_206773		chr19	43463919	43464121	HO_279593		chr16	55214219	55215280	HO_241496
chr6	10466381	10466707	HO_102150		chr16	11465833	11466123	HO_236822		chr7	49747327	49747678	HO_123159		chr16	55509377	55510346	HO_241521
chr3	49057707	49057952	HO_54574		chr19	9854597	9855099	HO_271786		chrY	11040493	11040793	HO_320189		chr16	56423750	56424879	HO_241614
chr2	27248943	27249274	HO_29711		chr6	150309327	150309795	HO_114839		chr1	237884549	237884905	HO_25644		chr16	57019536	57020540	HO_241683
chr19	5512792	5512927	HO_270341		chr16	89633469	89634005	HO_246308		chr6	110011514	110012033	HO_111485		chr16	57486653	57487083	HO_241760
chr7	73561963	73562167	HO_125227		chr19	41959428	41959809	HO_279241		chr22	43509075	43509575	HO_302316		chr16	57530059	57531511	HO_241774
chr22	44257251	44257397	HO_302439		chr14	61839988	61840501	HO_219460		chr7	132072355	132072595	HO_131529		chr16	57533309	57534264	HO_241777
chrX	100504997	100505446	HO_313652		chr14	105039450	105039816	HO_224386		chr4	1648304	1648722	HO_68812		chr16	58092783	58094181	HO_241889
chr14	73224833	73225105	HO_220536		chr17	32877402	32877940	HO_251488		chr14	63975759	63976254	HO_219652		chr16	58198283	58198782	HO_241902
chr4	7074294	7074447	HO_69966		chr1	159898964	159899396	HO_17864		chr11	114479375	114480044	HO_190599		chr16	66629003	66630292	HO_242580
chr12	123707553	123707803	HO_205541		chr13	111028751	111029466	HO_214940		chr1	54403189	54403417	HO_9333		chr16	66630355	66631031	HO_242581
chr19	53808666	53809061	HO_282889		chr5	134923377	134923470	HO_95640		chr2	3919343	3919958	HO_27273		chr16	66895506	66896720	HO_242634
chr12	125007994	125008238	HO_205826		chr11	57237178	57237627	HO_183294		chr13	17745599	17745864	HO_207489		chr16	67326856	67327368	HO_242772
chr14	89888409	89888759	HO_222047		chr16	46765380	46765809	HO_240597		chr5	1623983	1624667	HO_84861		chr16	67391926	67392897	HO_242780
chr19	3219543	3219775	HO_268826		chr12	57249992	57250275	HO_199020		chr12	6186389	6186708	HO_193646		chr16	67432329	67433205	HO_242802
chr13	17894654	17895089	HO_207633		chr17	16434903	16435214	HO_249512		chr16	28494090	28494453	HO_239062		chr16	67711289	67712057	HO_242874
chr12	122191957	122192160	HO_205307		chr16	30669352	30669583	HO_239700		chr16	15322674	15323120	HO_237347		chr16	68711067	68712025	HO_243043
chr16	22126288	22126491	HO_238206		chr2	106298442	106298868	HO_37075		chr5	68522114	68522375	HO_90046		chr16	68741708	68742610	HO_243052
chr16	21537861	21538094	HO_238133		chr14	104250701	104251004	HO_224076		chr13	45369226	45369724	HO_210450		chr16	69310178	69311134	HO_243116
chr16	87451705	87451926	HO_245404		chr10	35337489	35337722	HO_166901		chr7	13172468	13172739	HO_119622		chr16	69990208	69990836	HO_243210
chr19	50096076	50096226	HO_282034		chr13	45168137	45168580	HO_210422		chr9	65503728	65504054	HO_153830		chr16	70686336	70687565	HO_243364
chr13	40077874	40078111	HO_209933		chr7	141324270	141325055	HO_132438		chr3	148698517	148698950	HO_63451		chr16	71625124	71626030	HO_243457
chr9	128832298	128832583	HO_160578		chr19	15922290	15922862	HO_274030		chr17	3533867	3534249	HO_247447		chr16	81135722	81136103	HO_244385
chr7	149470028	149470208	HO_133240		chr1	97555918	97556277	HO_13133		chr5	14262668	14263040	HO_86009		chr16	83924856	83926072	HO_244699
chr19	16729097	16729260	HO_274263		chr6	85715766	85716290	HO_109546		chr11	61704542	61704811	HO_183904		chr16	83967513	83968105	HO_244710
chr20	36841487	36841699	HO_288557		chr21	44425916	44426386	HO_296515		chr7	158013291	158013690	HO_134732		chr16	84145350	84146565	HO_244737
chr4	9655433	9655647	HO_70408		chr19	35741148	35741369	HO_277517		chr22	23203997	23204260	HO_298843		chr16	84618182	84619471	HO_244827
chr3	179718994	179719524	HO_66029		chr8	103585964	103586502	HO_144632		chr4	147884617	147885211	HO_80958		chr16	86047138	86047484	HO_245193
chr2	238618659	238618888	HO_48851		chr14	105204494	105204772	HO_224494		chr9	137503169	137503773	HO_163280		chr16	87201676	87202920	HO_245350
chr12	2836725	2836931	HO_193250		chr7	131817134	131817501	HO_131504		chr19	17090628	17090888	HO_274350		chr16	87382178	87383294	HO_245392
chr10	72303941	72304214	HO_170214		chr11	71073508	71073882	HO_186516		chr17	82707814	82708372	HO_259713		chr16	87700468	87702264	HO_245473
chr17	7132533	7132775	HO_248246		chr4	32538627	32539089	HO_72178		chr12	48681494	48681851	HO_197555		chr16	88521068	88522407	HO_245745
chr11	61416190	61416533	HO_183818		chr17	64367132	64367551	HO_255995		chrY	10757004	10757436	HO_319792		chr16	88536932	88539142	HO_245759
chr22	37887971	37888414	HO_301068		chr11	14993421	14993921	HO_179897		chr16	89431260	89431699	HO_246216		chr16	88560928	88561979	HO_245775
chr5	57095251	57095542	HO_89027		chr18	33820841	33821223	HO_262516		chr20	43651041	43651465	HO_289364		chr16	88791343	88792122	HO_245908
chr3	121193115	121193463	HO_60554		chr1	223495489	223495701	HO_23761		chr3	169768757	169769173	HO_65210		chr16	88953849	88956007	HO_246001
chr4	104184081	104184328	HO_77805		chr7	132920014	132920325	HO_131573		chr21	10713603	10714014	HO_293447		chr16	89192402	89194040	HO_246128
chr19	8222812	8223011	HO_271373		chr22	42337214	42337374	HO_302013		chr13	17592100	17592589	HO_207339		chr16	89305195	89306955	HO_246177
chr5	154038471	154038764	HO_97690		chr12	12981099	12981420	HO_194594		chr5	67515324	67515991	HO_89949		chr16	89323596	89324241	HO_246182
chr6	169062470	169062802	HO_116830		chr17	75269598	75270193	HO_257317		chr3	52896790	52897006	HO_55259		chr16	89421087	89422291	HO_246213
chr7	152618485	152618807	HO_133888		chr19	43480361	43481289	HO_279600		chr1	94705149	94705848	HO_12890		chr16	89598540	89599580	HO_246288
chr10	97348227	97348477	HO_172694		chr9	135961867	135962328	HO_162359		chr11	9156020	9156361	HO_179299		chr16	89685541	89686105	HO_246328
chr7	47657288	47657625	HO_122973		chr1	96525769	96526153	HO_13059		chr20	64013	64362	HO_284142		chr16	89827191	89828217	HO_246383
chr13	17991726	17992071	HO_207732		chr8	101685620	101686080	HO_144428		chr6	3439865	3440226	HO_101396		chr17	314384	317783	HO_246559
chr14	103021889	103022139	HO_223719		chr8	142574384	142575059	HO_148379		chr1	143234959	143235086	HO_15522		chr17	388709	389441	HO_246592
chr9	134831148	134831436	HO_162058		chr1	84967858	84968345	HO_11975		chr19	47781623	47782067	HO_281035		chr17	720362	721084	HO_246641
chrX	77908356	77908784	HO_312032		chr9	114610935	114611210	HO_158713		chr7	57493430	57493750	HO_123879		chr17	878543	880056	HO_246671
chr19	10058533	10058902	HO_271852		chr10	102492290	102492867	HO_173456		chr12	129699377	129700098	HO_206295		chr17	1490382	1491099	HO_246918
chr2	1590535	1590991	HO_26911		chr19	49152873	49153106	HO_281623		chr2	37382308	37382946	HO_30717		chr17	1560691	1561981	HO_246943
chr14	74365462	74365763	HO_220706		chrX	5907814	5908429	HO_304772		chrY	56684024	56684149	HO_320597		chr17	1563279	1564489	HO_246945
chr22	17243969	17244167	HO_297777		chr14	50542831	50543110	HO_218360		chr3	129319720	129320053	HO_61573		chr17	1738793	1742276	HO_247035
chr20	302091	302331	HO_284187		chr10	65607197	65607564	HO_169529		chr19	49663095	49663407	HO_281866		chr17	1828882	1829543	HO_247058
chrX	2893057	2893321	HO_304515		chr11	35834191	35834600	HO_181762		chr11	8168532	8168775	HO_179170		chr17	1959155	1960492	HO_247078
chr17	78440744	78441012	HO_258096		chr5	37815589	37816166	HO_87669		chr13	45609994	45610222	HO_210478		chr17	2051686	2053664	HO_247120
chr17	50767522	50767762	HO_254665		chr6	108244730	108245091	HO_111270		chr11	67932336	67932593	HO_185792		chr17	2387395	2387916	HO_247189
chr1	16182278	16182505	HO_3629		chr9	72491751	72492240	HO_154441		chr8	18880481	18880671	HO_136924		chr17	2435489	2436422	HO_247211
chr18	63871496	63871933	HO_265181		chr6	151525182	151525450	HO_114944		chr5	101319380	101319763	HO_92744		chr17	3600558	3601538	HO_247467
chr5	177078258	177078607	HO_99910		chr8	20123036	20123353	HO_137041		chr9	42330643	42331089	HO_153308		chr17	3633796	3634195	HO_247482
chr14	22993850	22994053	HO_216188		chr6	7911744	7912031	HO_101910		chr2	231838403	231838949	HO_47913		chr17	3679771	3681742	HO_247500
chr1	31737933	31738050	HO_6195		chrX	72887616	72887992	HO_311341		chr21	10702358	10702871	HO_293430		chr17	3750653	3751544	HO_247527
chr17	81597085	81597317	HO_259183		chr1	15766217	15766530	HO_3532		chr7	149477890	149478286	HO_133245		chr17	3890016	3890798	HO_247571
chr20	47362512	47362783	HO_289880		chr7	4484565	4485094	HO_118537		chrY	26647876	26648249	HO_320544		chr17	3891286	3892379	HO_247572
chr22	21690698	21690865	HO_298662		chr5	7057640	7057969	HO_85414		chr22	11708390	11709175	HO_297414		chr17	3929385	3930181	HO_247594
chr19	53972792	53973090	HO_282956		chr18	15001624	15002861	HO_261444		chr19	49434833	49435175	HO_281721		chr17	3966434	3967279	HO_247614
chr16	30027934	30028214	HO_239478		chr11	72560890	72561307	HO_186719		chr3	130736999	130737369	HO_61758		chr17	4807543	4809097	HO_247822
chr2	94505467	94505582	HO_35892		chr3	46182764	46183521	HO_54134		chr10	79072193	79072360	HO_170868		chr17	4889801	4890185	HO_247854
chr9	107508622	107508861	HO_157944		chr7	30285921	30286367	HO_121165		chr18	76859978	76860329	HO_266032		chr17	4950197	4951867	HO_247887
chr17	42162370	42162501	HO_252872		chr2	218778788	218779390	HO_46456		chr20	47672352	47672625	HO_289923		chr17	5281379	5282097	HO_247985
chr2	136250162	136250347	HO_40023		chr19	40404413	40404705	HO_278737		chrY	10828621	10828990	HO_319892		chr17	5542249	5542668	HO_248014
chr13	17487224	17487604	HO_207251		chr9	19910068	19910690	HO_151271		chr12	129003691	129004103	HO_206226		chr17	6069271	6070208	HO_248071
chr21	41946220	41946497	HO_295880		chr2	176070162	176070453	HO_42987		chr15	100278976	100279304	HO_233581		chr17	6600990	6601633	HO_248137
chr22	49837142	49837495	HO_303522		chr7	157814339	157814788	HO_134679		chr19	33753034	33753419	HO_277058		chr17	6862832	6863584	HO_248175
chr1	40323946	40324224	HO_7453		chr1	30184228	30184510	HO_5926		chr6	79636307	79636828	HO_108972		chr17	6996331	6997630	HO_248195
chr21	8839522	8839716	HO_293162		chr7	1341843	1342153	HO_117713		chr3	187744794	187745124	HO_66961		chr17	7213368	7214518	HO_248265
chr19	30047452	30047790	HO_276514		chr17	75727121	75727408	HO_257415		chr12	81975724	81976240	HO_201073		chr17	7262913	7263723	HO_248299
chr14	95399605	95399766	HO_222659		chr19	53988644	53988876	HO_282966		chr1	226976999	226977355	HO_24216		chr17	7406749	7408067	HO_248370
chr5	178509415	178509720	HO_100237		chr12	22903701	22904193	HO_195422		chrY	10839544	10840029	HO_319906		chr17	7408654	7410702	HO_248371
chr11	48075605	48075857	HO_182848		chr10	25636521	25637112	HO_166015		chr10	100700412	100700875	HO_173130		chr17	7416275	7417376	HO_248374
chr6	11084378	11084629	HO_102227		chr1	19030272	19030654	HO_4120		chr17	57248629	57248940	HO_255229		chr17	7429293	7430523	HO_248381
chr7	75449930	75450176	HO_125776		chr7	142374956	142375276	HO_132555		chr12	96256078	96256502	HO_202146		chr17	7430631	7431251	HO_248382
chr7	118474551	118474823	HO_130270		chr17	21559098	21559540	HO_250464		chr2	64861047	64861525	HO_33173		chr17	7479919	7480445	HO_248404
chr1	15957254	15957593	HO_3559		chr1	204692593	204692974	HO_21912		chr22	20401714	20401981	HO_298396		chr17	7705663	7706328	HO_248467
chr3	129205359	129205618	HO_61556		chr1	1280512	1280876	HO_377		chr1	27618521	27618985	HO_5563		chr17	7848275	7848893	HO_248506
chr17	56981108	56981389	HO_255198		chr11	64900085	64900500	HO_184769		chr21	45003233	45003740	HO_296728		chr17	7885649	7887408	HO_248522
chrX	150760056	150760573	HO_318444		chr12	123253413	123253666	HO_205463		chr11	1743487	1743934	HO_177962		chr17	8064345	8064782	HO_248559
chr6	127374317	127374621	HO_112924		chr7	101095463	101095860	HO_128404		chr11	70214983	70215498	HO_186384		chr17	8143458	8144394	HO_248585
chr15	76183505	76183719	HO_230815		chr15	90246260	90246687	HO_232585		chr19	1040236	1040408	HO_267250		chr17	8161462	8162566	HO_248598
chr1	16727736	16727909	HO_3774		chr2	219488381	219488567	HO_46656		chr19	34832981	34833313	HO_277241		chr17	8277131	8277637	HO_248631
chr2	25552309	25552642	HO_29420		chr3	166826858	166827153	HO_64960		chrX	1604270	1604599	HO_304325		chr17	8628424	8629805	HO_248690
chr19	46353589	46353822	HO_280514		chr8	12420332	12420602	HO_136418		chr21	7924153	7924882	HO_292932		chr17	9519003	9519754	HO_248812
chr12	131655533	131655817	HO_206607		chrX	13673251	13673906	HO_305470		chr1	151597053	151597386	HO_16601		chr17	11598977	11600479	HO_249030
chr9	136188198	136188513	HO_162483		chr19	13800553	13800978	HO_273255		chr17	79704353	79704899	HO_258412		chr17	12625015	12625783	HO_249111
chr5	179231267	179231380	HO_100393		chr11	47334430	47335113	HO_182715		chr15	19775792	19775890	HO_224961		chr17	16435275	16436485	HO_249513
chr12	6875627	6875946	HO_193824		chr7	5786895	5787420	HO_118921		chrY	56687604	56687750	HO_320602		chr17	17042845	17044416	HO_249608
chr22	40991332	40991460	HO_301704		chr2	128283719	128284421	HO_39094		chr17	39110841	39111156	HO_252308		chr17	17668233	17669722	HO_249709
chr5	154911467	154911848	HO_97793		chrX	7153081	7153752	HO_304886		chr13	102621473	102621850	HO_214253		chr17	17686437	17686899	HO_249720
chr17	80094731	80095018	HO_258552		chr8	73216394	73216762	HO_142047		chr1	160294435	160294851	HO_17931		chr17	17725156	17726571	HO_249741
chr17	8175702	8175867	HO_248602		chr7	74027792	74028025	HO_125386		chr12	22099293	22099713	HO_195364		chr17	17773150	17773846	HO_249755
chr12	6843754	6843955	HO_193817		chr19	39501690	39501905	HO_278531		chr21	7936302	7937141	HO_292949		chr17	18040041	18041167	HO_249832
chr17	4942213	4942356	HO_247880		chr10	13041920	13042566	HO_164866		chrY	10884917	10885264	HO_319964		chr17	19060721	19062487	HO_250046
chrX	151123148	151123761	HO_318499		chr8	207263	207791	HO_135032		chr8	26288151	26288541	HO_137856		chr17	19138790	19140365	HO_250069
chr17	42347442	42347886	HO_252923		chr3	155781934	155782624	HO_64070		chr15	31699778	31700148	HO_226206		chr17	19186050	19188537	HO_250084
chr11	130150533	130150705	HO_192351		chr1	18106033	18106275	HO_4015		chr19	2156827	2157177	HO_268172		chr17	22521043	22524747	HO_250615
chr12	109708083	109708379	HO_203502		chr7	71161693	71162018	HO_124884		chr17	111974	112385	HO_246496		chr17	22568939	22569888	HO_250620
chr5	176460711	176460995	HO_99761		chr7	74517630	74517995	HO_125542		chr17	79484600	79484888	HO_258345		chr17	28381824	28382826	HO_250873
chr8	142696275	142696627	HO_148431		chr7	132028507	132029189	HO_131525		chrY	56741056	56741202	HO_320661		chr17	28455475	28455930	HO_250888
chr13	97655570	97655783	HO_213784		chr16	803282	803946	HO_234241		chr10	12366701	12367018	HO_164794		chr17	28901553	28902435	HO_250979
chr15	89116178	89116479	HO_232369		chrX	9969837	9970264	HO_305134		chr1	93002500	93002990	HO_12721		chr17	30697416	30697950	HO_251216
chr17	32498149	32498527	HO_251447		chr19	3809073	3809666	HO_269313		chrY	10799279	10799691	HO_319847		chr17	30707101	30708880	HO_251223
chr14	103692179	103692464	HO_223906		chr10	85736260	85736554	HO_171503		chr7	93218030	93218320	HO_127288		chr17	30710216	30711405	HO_251224
chr12	110243321	110243605	HO_203589		chr17	82284996	82285455	HO_259550		chr2	231827280	231827846	HO_47906		chr17	30823448	30824481	HO_251246
chr10	73940932	73941095	HO_170387		chr5	104581670	104582118	HO_92968		chr2	69209904	69210282	HO_33593		chr17	30980536	30982590	HO_251268
chrX	11728072	11728677	HO_305305		chr19	20064128	20064373	HO_275768		chr22	22558577	22558996	HO_298774		chr17	32487629	32488670	HO_251444
chr15	60855063	60855482	HO_229091		chrX	131006740	131007105	HO_316651		chr20	66348	66638	HO_284147		chr17	32928501	32929636	HO_251501
chr22	46196515	46196811	HO_302889		chr9	68735675	68736160	HO_154111		chr10	35407214	35407514	HO_166911		chr17	33883444	33884689	HO_251581
chr17	75831522	75831666	HO_257455		chr13	55659306	55659747	HO_211367		chr19	29515341	29515680	HO_276400		chr17	34040467	34041583	HO_251590
chr19	40816109	40816512	HO_278941		chrX	111792445	111793139	HO_314849		chrY	12281998	12282519	HO_320339		chr17	35151115	35153217	HO_251709
chr5	175656575	175656743	HO_99636		chr7	120365258	120365592	HO_130366		chr5	107723330	107723901	HO_93143		chr17	35769564	35770103	HO_251794
chr10	12963968	12964203	HO_164858		chr8	143534412	143534815	HO_148816		chr1	229971668	229972085	HO_24773		chr17	36932324	36932618	HO_251973
chr20	5692083	5692262	HO_284990		chr22	34745170	34745620	HO_300458		chr5	160198501	160198770	HO_98256		chr17	38475843	38477564	HO_252150
chrX	16605134	16605442	HO_305759		chr1	101042063	101042857	HO_13419		chr8	17165925	17166284	HO_136783		chr17	38483989	38484628	HO_252155
chr19	35121568	35121756	HO_277322		chr2	127902447	127902914	HO_39040		chr10	129563104	129563476	HO_176007		chr17	38508164	38510019	HO_252163
chr2	128387137	128387337	HO_39111		chr15	70718303	70718697	HO_230074		chr13	79403989	79404721	HO_212661		chr17	38510999	38511581	HO_252164
chr1	211207788	211208009	HO_22639		chr8	12419521	12420179	HO_136417		chr19	15727925	15728272	HO_273987		chr17	38558546	38559037	HO_252184
chr17	43286629	43286979	HO_253196		chr15	53001870	53002310	HO_228371		chrY	10921350	10921627	HO_320007		chr17	38559178	38559583	HO_252185
chr17	2007123	2007398	HO_247098		chr21	16760377	16761014	HO_293791		chr21	7952071	7952570	HO_292967		chr17	38563722	38564165	HO_252189
chr19	34249887	34250098	HO_277149		chr16	2364806	2365186	HO_235129		chr11	1441435	1441960	HO_177834		chr17	38730509	38733337	HO_252253
chr6	82540610	82540876	HO_109231		chr3	184796232	184796392	HO_66618		chr1	45246384	45246759	HO_8211		chr17	39149540	39151309	HO_252314
chr10	1000614	1000907	HO_163649		chr21	31181928	31182348	HO_294717		chr4	158532597	158532848	HO_81820		chr17	39573952	39574501	HO_252375
chr19	50468946	50469243	HO_282218		chr18	13793809	13794215	HO_261273		chr11	70885801	70886193	HO_186500		chr17	39624388	39626681	HO_252400
chr15	40748050	40748306	HO_227149		chr8	129592451	129592768	HO_146795		chr20	47895750	47896113	HO_289962		chr17	39668640	39669101	HO_252416
chr7	128845024	128845176	HO_131135		chr16	28368216	28368451	HO_239019		chr19	12670253	12670411	HO_272758		chr17	39951950	39953922	HO_252463
chr6	139362600	139362996	HO_113965		chr6	151930952	151931379	HO_115007		chr19	15550393	15550827	HO_273955		chr17	40063564	40064529	HO_252492
chr17	77946293	77946478	HO_257958		chr16	57062397	57062673	HO_241688		chr14	22928785	22929116	HO_216175		chr17	40068855	40069481	HO_252493
chr19	17218197	17218392	HO_274413		chr5	520391	520784	HO_84433		chr18	49470013	49470310	HO_263847		chr17	40088369	40089385	HO_252500
chr22	20225243	20225630	HO_298350		chr3	73101814	73102398	HO_57162		chr4	189837119	189837385	HO_84164		chr17	40123255	40124853	HO_252512
chr19	16257645	16258258	HO_274119		chr16	88787083	88787351	HO_245905		chr1	247549844	247550157	HO_26534		chr17	40140826	40141551	HO_252514
chr1	203594887	203595112	HO_21783		chr8	23117068	23117566	HO_137511		chr8	23222615	23222847	HO_137525		chr17	41571178	41571897	HO_252695
chr14	72871032	72871238	HO_220490		chr7	56993059	56993949	HO_123808		chr13	17518100	17518427	HO_207277		chr17	41664550	41666006	HO_252726
chr9	105659307	105659551	HO_157753		chr10	18481453	18482214	HO_165344		chr5	134737608	134737966	HO_95618		chr17	42275007	42275973	HO_252901
chr16	15776757	15776980	HO_237406		chr5	99015381	99015898	HO_92602		chr10	121813699	121814252	HO_175235		chr17	42743975	42744836	HO_253035
chr1	202340937	202341299	HO_21647		chr2	25227600	25228047	HO_29347		chr16	29264033	29264245	HO_239282		chr17	42794757	42795469	HO_253051
chrX	112782458	112782674	HO_314958		chr19	13768973	13769777	HO_273242		chr1	203120973	203121192	HO_21740		chr17	43025326	43025800	HO_253105
chr5	1310080	1310292	HO_84740		chr4	111019258	111019629	HO_78370		chrY	10647736	10648137	HO_319712		chr17	43317384	43317888	HO_253219
chr19	41987999	41988281	HO_279256		chr19	14158156	14158636	HO_273487		chr12	11841282	11841664	HO_194464		chr17	43833361	43834449	HO_253320
chr19	32509686	32509859	HO_276749		chr1	5112391	5112825	HO_1736		chr18	62491128	62491515	HO_265052		chr17	44265125	44265462	HO_253430
chr13	17795228	17795602	HO_207544		chr6	133410660	133410968	HO_113434		chrY	11033673	11033962	HO_320177		chr17	44312161	44312634	HO_253450
chr14	104983657	104983793	HO_224365		chr22	43154636	43155031	HO_302230		chrY	11291727	11291865	HO_320216		chr17	44315522	44316413	HO_253454
chr16	58225810	58225975	HO_241909		chr8	102126733	102126995	HO_144466		chr11	64633623	64633760	HO_184643		chr17	44352761	44353596	HO_253467
chr7	33846668	33847165	HO_121534		chr4	147453547	147454085	HO_80919		chr1	44063816	44064108	HO_8014		chr17	44983320	44986082	HO_253611
chr15	45465793	45466013	HO_227674		chr5	165997683	165998066	HO_98639		chr1	144816316	144816628	HO_15802		chr17	45231406	45231845	HO_253667
chrX	119027028	119027324	HO_315512		chr17	36939322	36939583	HO_251980		chr18	6593870	6594379	HO_260477		chr17	45489766	45490427	HO_253753
chr16	30771125	30771288	HO_239730		chr3	176361164	176361673	HO_65716		chrY	10898836	10899223	HO_319981		chr17	48908847	48909511	HO_254260
chrX	26748278	26748496	HO_306762		chr10	43365078	43365791	HO_167699		chr18	443571	443921	HO_259947		chr17	49015704	49016775	HO_254290
chr19	38876529	38876771	HO_278319		chr16	2316834	2317236	HO_235118		chr2	74551820	74552217	HO_34254		chr17	49495457	49496301	HO_254372
chr19	41186582	41186762	HO_279029		chrX	119896548	119896784	HO_315653		chr5	42990775	42991361	HO_88127		chr17	49503697	49504717	HO_254376
chr19	18063529	18063853	HO_274874		chr8	18408530	18408812	HO_136887		chr1	144644392	144644774	HO_15761		chr17	49762725	49763835	HO_254406
chr5	72802262	72802489	HO_90391		chr2	91502340	91502800	HO_35752		chr2	84273648	84274153	HO_34922		chr17	50130370	50131287	HO_254504
chr17	44505688	44505969	HO_253501		chr19	12974074	12974791	HO_272966		chr8	11417003	11417543	HO_136292		chr17	50256802	50257817	HO_254541
chrX	147735479	147735671	HO_318141		chr19	53467319	53467593	HO_282840		chr17	8271176	8271360	HO_248629		chr17	50346461	50347830	HO_254561
chrX	154243240	154243612	HO_319182		chr19	51030513	51030776	HO_282460		chr12	106707467	106707758	HO_203175		chr17	50544121	50544813	HO_254617
chr11	45839324	45839540	HO_182466		chr11	115206997	115208008	HO_190667		chrY	10939419	10939822	HO_320038		chr17	57955533	57956480	HO_255294
chr13	36822882	36823203	HO_209677		chr8	141347262	141347761	HO_147973		chr1	125168630	125168882	HO_15428		chr17	58376846	58377673	HO_255359
chr14	96427342	96427493	HO_222757		chr10	131902134	131902449	HO_176303		chr9	90626890	90627345	HO_156190		chr17	59343401	59344519	HO_255437
chr1	10479125	10479491	HO_2716		chrX	148501696	148502490	HO_318229		chr6	33421660	33421839	HO_104707		chr17	60552369	60552822	HO_255553
chr22	18083581	18083796	HO_297920		chr18	36364947	36365238	HO_262750		chr20	53345137	53345639	HO_290658		chr17	63457942	63458488	HO_255855
chr9	134062856	134062979	HO_161836		chr19	8428620	8429231	HO_271487		chr7	146477761	146478430	HO_132936		chr17	63474707	63476575	HO_255860
chr19	10663016	10663205	HO_272161		chr18	42178500	42179093	HO_263146		chr1	231879669	231880245	HO_25016		chr17	63500468	63501641	HO_255874
chr13	17867334	17867722	HO_207609		chr9	94480463	94480858	HO_156663		chr16	72845132	72845409	HO_243559		chr17	64661031	64661766	HO_256021
chr17	43039480	43039903	HO_253112		chr21	34615345	34615711	HO_295086		chr19	40826129	40826370	HO_278946		chr17	64775067	64775636	HO_256033
chr17	1100570	1100893	HO_246765		chr9	85512160	85512295	HO_155617		chr5	5866601	5867111	HO_85286		chr17	64836153	64836828	HO_256047
chr12	90840464	90840750	HO_201684		chr17	20556532	20556700	HO_250303		chr1	223273259	223273742	HO_23725		chr17	65099961	65100577	HO_256081
chr2	227756618	227756778	HO_47435		chr8	141409507	141409734	HO_148000		chr11	6234079	6234399	HO_178917		chr17	67993931	67994499	HO_256417
chr6	25726289	25726512	HO_103670		chr2	220203158	220203695	HO_46775		chr20	43138608	43138895	HO_289297		chr17	68049599	68050365	HO_256426
chr16	4354334	4354546	HO_235767		chr3	29525906	29526294	HO_52440		chr6	125302003	125302678	HO_112743		chr17	68456788	68457141	HO_256493
chr7	140393478	140393813	HO_132308		chr3	125856089	125856461	HO_60988		chr9	42794495	42794934	HO_153357		chr17	68795706	68797263	HO_256523
chr2	128069174	128069470	HO_39063		chr7	150795920	150796097	HO_133495		chr16	56733380	56733687	HO_241650		chr17	72618172	72619129	HO_256835
chr17	16342736	16343025	HO_249497		chr16	2180898	2181120	HO_235043		chr14	99065936	99066389	HO_222962		chr17	74858407	74859698	HO_257161
chr16	8662366	8662759	HO_236371		chr8	141524983	141525315	HO_148053		chr7	96035931	96036423	HO_127477		chr17	74872162	74872812	HO_257173
chr8	25128835	25129161	HO_137729		chr4	170254127	170254445	HO_82628		chr22	10729169	10729321	HO_297297		chr17	74937809	74939017	HO_257203
chr4	3082840	3083261	HO_69222		chr3	126990826	126991368	HO_61168		chr16	9154631	9155169	HO_236459		chr17	75517146	75518457	HO_257367
chr8	1739446	1739715	HO_135313		chr14	71744191	71744781	HO_220392		chr12	6603676	6604053	HO_193742		chr17	75893805	75894534	HO_257485
chr16	1870681	1870951	HO_234849		chr6	86225028	86225520	HO_109633		chr22	16524900	16525336	HO_297657		chr17	75895049	75896221	HO_257486
chr1	204667735	204667954	HO_21905		chr1	65368171	65368563	HO_10480		chrX	153389892	153390598	HO_318857		chr17	76453253	76454356	HO_257631
chr7	99611369	99611564	HO_127942		chrX	150783669	150783949	HO_318452		chr2	71705572	71705729	HO_33894		chr17	76517967	76519623	HO_257659
chr19	48410775	48410978	HO_281240		chr2	132565118	132565379	HO_39651		chr22	26736423	26736769	HO_299368		chr17	76700750	76701877	HO_257703
chr17	1670841	1671178	HO_246994		chr1	52108276	52108697	HO_9032		chr18	37935986	37936307	HO_262900		chr17	76839877	76841504	HO_257738
chr19	8638326	8638553	HO_271603		chr19	4849837	4850449	HO_269983		chr10	78041581	78041831	HO_170785		chr17	77162154	77164112	HO_257796
chr11	73243484	73243697	HO_186852		chr19	13107460	13108069	HO_273052		chr17	7888801	7889116	HO_248524		chr17	77444083	77445045	HO_257848
chr4	813693	814008	HO_68376		chr7	149150331	149150699	HO_133165		chr16	5422554	5423016	HO_236070		chr17	77929554	77930738	HO_257954
chr2	240116232	240116365	HO_49067		chr7	95463332	95463667	HO_127433		chr8	80029556	80029948	HO_142543		chr17	77959421	77960830	HO_257963
chr1	17449151	17449387	HO_3928		chr7	124930972	124931408	HO_130716		chr1	125170344	125170552	HO_15431		chr17	79150297	79150924	HO_258272
chr12	131822843	131823045	HO_206641		chrX	153544666	153544906	HO_318934		chr5	75948702	75949134	HO_90706		chr17	79217596	79218369	HO_258297
chr10	93989266	93989490	HO_172350		chr9	136751047	136751267	HO_162789		chr13	17635355	17635698	HO_207380		chr17	79698843	79700200	HO_258406
chr16	69036451	69036682	HO_243076		chr5	174456280	174456786	HO_99511		chr17	2807801	2808145	HO_247298		chr17	80354915	80356444	HO_258642
chr1	25427927	25428064	HO_5112		chr16	14371104	14371577	HO_237179		chr11	57398129	57398561	HO_183328		chr17	80489916	80490627	HO_258686
chr7	73843889	73844111	HO_125337		chr1	936713	937218	HO_138		chr5	156951630	156951904	HO_97969		chr17	80491301	80493688	HO_258687
chr19	40150410	40150569	HO_278651		chr12	38153077	38153757	HO_196604		chr3	22371369	22371740	HO_51803		chr17	80897502	80898574	HO_258768
chr20	25374848	25375288	HO_287093		chr16	30701400	30701869	HO_239712		chr3	183353527	183353888	HO_66352		chr17	80929516	80930554	HO_258784
chr7	98259544	98259901	HO_127730		chr1	1220569	1220821	HO_333		chr12	100438447	100438714	HO_202563		chr17	81002530	81004031	HO_258819
chr16	30587653	30587902	HO_239677		chr19	6577406	6577868	HO_270790		chr16	34098113	34098450	HO_240343		chr17	81033368	81034506	HO_258835
chr5	173279782	173279993	HO_99378		chr4	7411265	7411577	HO_70046		chr8	127617975	127618650	HO_146570		chr17	81415961	81416969	HO_259078
chr2	101043029	101043384	HO_36644		chr12	116359902	116360231	HO_204364		chr19	11246586	11246911	HO_272419		chr17	81534589	81536739	HO_259160
chr12	130658816	130659010	HO_206401		chr1	61964638	61965120	HO_10153		chr21	39479253	39479578	HO_295625		chr17	81726523	81726930	HO_259262
chr19	38162031	38162259	HO_277964		chr8	15060916	15061272	HO_136623		chr15	89087517	89087858	HO_232364		chr17	81916664	81917719	HO_259342
chr22	38708737	38708952	HO_301297		chr19	18901227	18901817	HO_275369		chr14	23614374	23614725	HO_216291		chr17	81925823	81927056	HO_259352
chr11	67264052	67264157	HO_185561		chr4	43397493	43397948	HO_73028		chr1	143324427	143324833	HO_15583		chr17	81957919	81959613	HO_259367
chr3	102861356	102861733	HO_58986		chr7	124031769	124032269	HO_130652		chr12	11639050	11639503	HO_194435		chr17	82119202	82120115	HO_259467
chr16	88944596	88944806	HO_245999		chrX	30889559	30889973	HO_307047		chr18	57451799	57452222	HO_264546		chr17	82223599	82224956	HO_259508
chr17	45258137	45258346	HO_253685		chr20	9639618	9640061	HO_285370		chr15	79339580	79339891	HO_231257		chr17	82323556	82324481	HO_259566
chr1	12102305	12102460	HO_3072		chr19	55166374	55166744	HO_283314		chr1	144149846	144150189	HO_15698		chr17	82359186	82361854	HO_259590
chr9	134477328	134477591	HO_161975		chr6	38785246	38785570	HO_105520		chrY	56720038	56720250	HO_320637		chr17	82412283	82412895	HO_259617
chr4	17591670	17591860	HO_71142		chr7	107685661	107686215	HO_129419		chr11	111411029	111411383	HO_190296		chr17	82696256	82697910	HO_259706
chrX	47529455	47529789	HO_308578		chr19	11235231	11235932	HO_272410		chr4	184449046	184449273	HO_83604		chr17	82781324	82782071	HO_259745
chr6	73441474	73441814	HO_108442		chr4	3438693	3439301	HO_69306		chr15	74542311	74542463	HO_230540		chr17	82801133	82802774	HO_259750
chr10	70081355	70081565	HO_169917		chr10	28039326	28040337	HO_166233		chr13	17422433	17422620	HO_207205		chr17	82808236	82809178	HO_259753
chr12	107326446	107326567	HO_203238		chr1	178987203	178987551	HO_19784		chr16	66878559	66878949	HO_242626		chr17	82848709	82849502	HO_259765
chrX	119727080	119727423	HO_315621		chr19	691369	692146	HO_266949		chr9	114588038	114588334	HO_158707		chr18	513248	514646	HO_259957
chr12	124215741	124215954	HO_205600		chr6	85164680	85164998	HO_109489		chr20	63824422	63825063	HO_292487		chr18	11633459	11634115	HO_260964
chrX	3693245	3693617	HO_304603		chr21	25730042	25730532	HO_294288		chr4	7236100	7236566	HO_70005		chr18	12377376	12378474	HO_261083
chr3	9776008	9776293	HO_50465		chr12	5393451	5393886	HO_193559		chr3	195943642	195943983	HO_67801		chr18	12897991	12898545	HO_261145
chr3	46902364	46902604	HO_54237		chr1	185777772	185778189	HO_20483		chr5	14672178	14672408	HO_86053		chr18	13367611	13368856	HO_261237
chrX	153657027	153657260	HO_318975		chr20	58770468	58770793	HO_291279		chr16	27806777	27807104	HO_238911		chr18	14177988	14179041	HO_261325
chr7	63963536	63963782	HO_124133		chr19	40487874	40488045	HO_278774		chr1	160402488	160402796	HO_17955		chr18	14866628	14868317	HO_261424
chr3	195686528	195686659	HO_67702		chr4	22524042	22524418	HO_71500		chr6	168668017	168668441	HO_116779		chr18	22065460	22066033	HO_261552
chr17	20827768	20827981	HO_250327		chr4	1649913	1650465	HO_68815		chr2	195562280	195562705	HO_44402		chr18	32768605	32769556	HO_262434
chr19	3663649	3663886	HO_269183		chr19	48270508	48271507	HO_281168		chr1	143244719	143244844	HO_15536		chr18	32772178	32773208	HO_262437
chr5	139672757	139672981	HO_96184		chr19	2592967	2593242	HO_268491		chr9	92877600	92877968	HO_156438		chr18	34494383	34494838	HO_262554
chr7	70677134	70677520	HO_124828		chr5	39273237	39273368	HO_87806		chr4	154919130	154919298	HO_81556		chr18	46332678	46333773	HO_263510
chr7	526475	526760	HO_117300		chr1	172657057	172657480	HO_19196		chr1	185949221	185949421	HO_20498		chr18	46348278	46348868	HO_263514
chr12	116710944	116711163	HO_204419		chr9	23779134	23779713	HO_151522		chr14	73729697	73730088	HO_220620		chr18	48140529	48141107	HO_263717
chr20	32077211	32077569	HO_287808		chr8	66829086	66829474	HO_141486		chrY	22404135	22404702	HO_320481		chr18	48179374	48179762	HO_263724
chr16	28987275	28987644	HO_239213		chr2	19415762	19416296	HO_28785		chrY	11025179	11025537	HO_320163		chr18	48407323	48408724	HO_263739
chr7	1176821	1177041	HO_117627		chr10	49212935	49213263	HO_168358		chr12	100132316	100132573	HO_202535		chr18	49079459	49079894	HO_263813
chr17	79869462	79869700	HO_258484		chr6	12677378	12677697	HO_102415		chr12	127656439	127656979	HO_206084		chr18	49203358	49203780	HO_263824
chr2	236186869	236187020	HO_48488		chr10	52347674	52348463	HO_168655		chr16	34073084	34073375	HO_240333		chr18	54223557	54224111	HO_264266
chr7	76634484	76634712	HO_126054		chr8	39068092	39068554	HO_139062		chr3	193000227	193000489	HO_67387		chr18	57145848	57147112	HO_264498
chr9	37043746	37044121	HO_152785		chr16	24020556	24020903	HO_238462		chr1	143208407	143208541	HO_15481		chr18	58671952	58672531	HO_264687
chr15	27796924	27797040	HO_225715		chr7	2635555	2635743	HO_118273		chr2	10961867	10962102	HO_28007		chr18	61892613	61893517	HO_264990
chr9	137147401	137147543	HO_163029		chr9	132706771	132707095	HO_161450		chr20	65679	66018	HO_284146		chr18	62717093	62718044	HO_265085
chr11	70229420	70229726	HO_186389		chrX	140525996	140526501	HO_317622		chr19	11222455	11222854	HO_272406		chr18	67516823	67517792	HO_265357
chr1	148702288	148702572	HO_16276		chr20	33720979	33721304	HO_288076		chr6	157538917	157539142	HO_115464		chr18	76823193	76823779	HO_266027
chr10	34818323	34818634	HO_166849		chr7	44019547	44019892	HO_122499		chr13	17861026	17861380	HO_207604		chr18	77669717	77671535	HO_266132
chr12	128711586	128711840	HO_206185		chr19	33488568	33489018	HO_277011		chr9	105558746	105559388	HO_157743		chr18	79409171	79410883	HO_266399
chr17	41716518	41716778	HO_252742		chr8	141408840	141409157	HO_147999		chr19	40527022	40527352	HO_278795		chr18	79647997	79649392	HO_266488
chr1	17126379	17126657	HO_3881		chr7	2448196	2448513	HO_118173		chr12	120358891	120359282	HO_204904		chr18	79884791	79887470	HO_266557
chr9	132958446	132958613	HO_161480		chr1	4522115	4522453	HO_1670		chrY	56752154	56752285	HO_320680		chr18	79911683	79912807	HO_266571
chr5	179609231	179609438	HO_100490		chr14	100818141	100818403	HO_223342		chrY	10783528	10783922	HO_319828		chr18	79918524	79922647	HO_266574
chr1	54484425	54484774	HO_9356		chr17	43316807	43317087	HO_253218		chr13	17587279	17587664	HO_207336		chr19	344960	346512	HO_266687
chr11	9551766	9552022	HO_179332		chr3	18807155	18807530	HO_51535		chrY	11103955	11104258	HO_320194		chr19	392809	396067	HO_266708
chr16	24524566	24524898	HO_238512		chr12	126715861	126716245	HO_206006		chr1	95134512	95134812	HO_12949		chr19	451828	453255	HO_266754
chr11	110195303	110195545	HO_190180		chr19	4026376	4027000	HO_269457		chrY	21916838	21917640	HO_320472		chr19	550286	551267	HO_266840
chr10	44601756	44601981	HO_167875		chr7	141532489	141532837	HO_132459		chr8	140367650	140368206	HO_147775		chr19	613847	615247	HO_266888
chrX	14100492	14100853	HO_305510		chr2	159062433	159062714	HO_41644		chr19	1053538	1053836	HO_267261		chr19	641485	643315	HO_266910
chr11	62885360	62885539	HO_184154		chr13	25904572	25904802	HO_208661		chrY	10877617	10878020	HO_319955		chr19	674899	676241	HO_266937
chr20	32230996	32231186	HO_287837		chr3	11851	12215	HO_49661		chr1	58406559	58407118	HO_9798		chr19	680731	681326	HO_266942
chr15	41540660	41540892	HO_227284		chr4	26262580	26263144	HO_71819		chr3	71602362	71602695	HO_57032		chr19	704117	704938	HO_266956
chr17	43269129	43269486	HO_253176		chr4	7122247	7122510	HO_69978		chr8	40890549	40890795	HO_139209		chr19	707291	708646	HO_266960
chr17	81269467	81269667	HO_258972		chr8	27639452	27639637	HO_137977		chr6	44454245	44454487	HO_106318		chr19	735071	736111	HO_266990
chr19	6014776	6015085	HO_270594		chr9	133080941	133081366	HO_161500		chrY	26638189	26638389	HO_320526		chr19	791824	792790	HO_267033
chr9	60611260	60611348	HO_153413		chr11	2857132	2857393	HO_178410		chrY	11020522	11020967	HO_320156		chr19	811645	812365	HO_267053
chr20	13829705	13829903	HO_285822		chr4	79760846	79761217	HO_75890		chr13	17714412	17714674	HO_207460		chr19	815724	816957	HO_267055
chr14	90131676	90131988	HO_222075		chr15	75205757	75205999	HO_230674		chrY	11025867	11026255	HO_320164		chr19	820754	821356	HO_267059
chr7	64160423	64160828	HO_124150		chr5	37585805	37586351	HO_87653		chr13	108592548	108592874	HO_214672		chr19	828052	830003	HO_267068
chr11	72756593	72756846	HO_186776		chr8	144245277	144245677	HO_149200		chr20	48932684	48933073	HO_290090		chr19	861857	863585	HO_267095
chr13	18043808	18044149	HO_207791		chr10	132001303	132001604	HO_176328		chr22	25944899	25945325	HO_299273		chr19	877193	879967	HO_267109
chr1	153760669	153760849	HO_16911		chr3	170197340	170197929	HO_65253		chr3	187225525	187225744	HO_66908		chr19	890183	892851	HO_267116
chr21	43932328	43932558	HO_296342		chr1	174780148	174780438	HO_19416		chr10	42237749	42238086	HO_167480		chr19	899622	900760	HO_267123
chr19	10367175	10367440	HO_272003		chrX	153649423	153649699	HO_318973		chr13	110496867	110497468	HO_214851		chr19	913342	914057	HO_267138
chr7	6547650	6548056	HO_119060		chr14	55343909	55344311	HO_218820		chr10	100567394	100567769	HO_173093		chr19	999126	999920	HO_267218
chrX	47122917	47123516	HO_308504		chr1	40059952	40060295	HO_7430		chr7	1577591	1577905	HO_117853		chr19	1032974	1035735	HO_267245
chr10	30403373	30403589	HO_166440		chr14	91639738	91640173	HO_222269		chr7	133443076	133443523	HO_131628		chr19	1061668	1063536	HO_267265
chr17	51142106	51142389	HO_254707		chr20	6658623	6659009	HO_285106		chr2	23585801	23586100	HO_29144		chr19	1064232	1064937	HO_267267
chr7	150387830	150388109	HO_133422		chr12	111373198	111373482	HO_203750		chr1	248337881	248338192	HO_26617		chr19	1267892	1269072	HO_267446
chr9	18082506	18082815	HO_151114		chr11	27600059	27600439	HO_181004		chr5	72416927	72417294	HO_90350		chr19	1355232	1356421	HO_267536
chr17	28871024	28871239	HO_250969		chr3	131361172	131361352	HO_61830		chr7	138332588	138332900	HO_132050		chr19	1400007	1401186	HO_267576
chr1	11677519	11677691	HO_2958		chr19	32781664	32781930	HO_276803		chr6	166222834	166223035	HO_116403		chr19	1423306	1424280	HO_267596
chr22	37775925	37776120	HO_301029		chr9	94373957	94374361	HO_156651		chrY	26665834	26666221	HO_320577		chr19	1443839	1445317	HO_267615
chr11	134345903	134346062	HO_192814		chr10	56950604	56951033	HO_168855		chr7	5429815	5430077	HO_118808		chr19	1451695	1452247	HO_267623
chr5	177103894	177104183	HO_99921		chr18	51764877	51765359	HO_264094		chr19	42199832	42200133	HO_279338		chr19	1455508	1456874	HO_267627
chr2	74647112	74647247	HO_34275		chr5	141485853	141486411	HO_96432		chr4	54348675	54349537	HO_73986		chr19	1527068	1527430	HO_267690
chr20	34552776	34552954	HO_288189		chr11	68018046	68018504	HO_185819		chr3	197033988	197034557	HO_68028		chr19	1627457	1629207	HO_267764
chr2	217963278	217963439	HO_46344		chrX	10737692	10738014	HO_305200		chr5	1282552	1283192	HO_84729		chr19	1774507	1775083	HO_267877
chr17	19200855	19201077	HO_250087		chr17	17679895	17680181	HO_249714		chr13	36320116	36320426	HO_209638		chr19	1812407	1813803	HO_267909
chr1	3087887	3088073	HO_1289		chr1	8512323	8513061	HO_2383		chrY	11037034	11037241	HO_320182		chr19	1859049	1859704	HO_267949
chr20	50852303	50852445	HO_290397		chr19	33809408	33809633	HO_277077		chr17	58351379	58351770	HO_255357		chr19	1925330	1925851	HO_268001
chr5	150477024	150477263	HO_97290		chr12	131863874	131864075	HO_206673		chrY	10898258	10898429	HO_319980		chr19	2012481	2015423	HO_268067
chr2	111828417	111828870	HO_37504		chr17	39006499	39006740	HO_252299		chr16	86180479	86181140	HO_245208		chr19	2200532	2202083	HO_268212
chr10	31833671	31834431	HO_166561		chr17	72149259	72149507	HO_256792		chr18	31809084	31809271	HO_262344		chr19	2269919	2270379	HO_268274
chr10	117243919	117244215	HO_174767		chr10	103489729	103490111	HO_173589		chr12	57086313	57086697	HO_198965		chr19	2308296	2309909	HO_268314
chr15	93030456	93030627	HO_232912		chr18	12309486	12310068	HO_261074		chr19	37172948	37173391	HO_277820		chr19	2334805	2335763	HO_268342
chrX	153959921	153960158	HO_319125		chr7	68366019	68366272	HO_124624		chr5	159262779	159263202	HO_98155		chr19	2360560	2361111	HO_268367
chr13	17598395	17598829	HO_207345		chr13	21673239	21673652	HO_208246		chr16	88236985	88237167	HO_245614		chr19	2385233	2386276	HO_268376
chr14	35336399	35336587	HO_217269		chr14	106168143	106168352	HO_224886		chr6	118785443	118785819	HO_112286		chr19	2430816	2434893	HO_268397
chr17	76767515	76767808	HO_257720		chr4	184584428	184584747	HO_83630		chr1	125088887	125089240	HO_15417		chr19	2454386	2456512	HO_268415
chr4	113080082	113080393	HO_78525		chr16	46610879	46611230	HO_240574		chr3	198214900	198215282	HO_68177		chr19	2479316	2480599	HO_268433
chr2	223952124	223952345	HO_47084		chr5	51135349	51135620	HO_88513		chr13	17882196	17882354	HO_207622		chr19	2943045	2943619	HO_268643
chr22	42560180	42560384	HO_302077		chr17	78895990	78896359	HO_258189		chr1	231305556	231306056	HO_24946		chr19	2943674	2944690	HO_268644
chr3	48124983	48125193	HO_54404		chr14	102089236	102089518	HO_223531		chr14	75257358	75257669	HO_220804		chr19	3027236	3028637	HO_268688
chr17	32263733	32263854	HO_251419		chr19	32585410	32585802	HO_276768		chr18	20582437	20582625	HO_261474		chr19	3228886	3230026	HO_268836
chr11	96506100	96506277	HO_189130		chr19	36103243	36103461	HO_277685		chr3	46328702	46328930	HO_54153		chr19	3271263	3273002	HO_268856
chr13	21084471	21084745	HO_208162		chr8	144958422	144959082	HO_149507		chr1	175020793	175021217	HO_19425		chr19	3309345	3310708	HO_268882
chrX	137858356	137858639	HO_317340		chr8	12177976	12178251	HO_136397		chr1	143228370	143228466	HO_15511		chr19	3384374	3385135	HO_268933
chr17	73996052	73996274	HO_256989		chr1	182747394	182747755	HO_20188		chr6	169838958	169839451	HO_116940		chr19	3478146	3480506	HO_269020
chr7	73978055	73978253	HO_125372		chr7	81236915	81237243	HO_126431		chr6	71267834	71268204	HO_108231		chr19	3492515	3493263	HO_269033
chr20	49282787	49283044	HO_290136		chr3	127017500	127017997	HO_61190		chr14	63464315	63464701	HO_219600		chr19	3504710	3506021	HO_269044
chr7	5071886	5072067	HO_118678		chr19	51356465	51357078	HO_282536		chr1	99788484	99788664	HO_13314		chr19	3506530	3507542	HO_269045
chr8	69346778	69347157	HO_141720		chr19	9608599	9608905	HO_271726		chr2	74098992	74099245	HO_34172		chr19	3528221	3531840	HO_269062
chr3	155361765	155361912	HO_64009		chr21	36737496	36737863	HO_295327		chr1	29810084	29810327	HO_5894		chr19	3555395	3557085	HO_269087
chr9	132320815	132321134	HO_161394		chr1	156456064	156456447	HO_17439		chr7	158331153	158331558	HO_134807		chr19	3774379	3774730	HO_269282
chr21	44861264	44861534	HO_296662		chr20	8547857	8548347	HO_285268		chr13	45050863	45051183	HO_210412		chr19	3784406	3786002	HO_269294
chr17	35878437	35878707	HO_251813		chr4	55796113	55796415	HO_74143		chr13	18009988	18010296	HO_207755		chr19	3866692	3868789	HO_269348
chr17	20621366	20621681	HO_250315		chr1	245322414	245322649	HO_26277		chr4	38285104	38285390	HO_72541		chr19	3969781	3970956	HO_269409
chr19	37654763	37654955	HO_277886		chr16	1568667	1569001	HO_234742		chrY	11534018	11534288	HO_320290		chr19	4034754	4037049	HO_269464
chr2	235504384	235504631	HO_48416		chr7	99376337	99376741	HO_127892		chr1	29727929	29728223	HO_5886		chr19	4052739	4054196	HO_269478
chr16	2256501	2256881	HO_235105		chr5	33939351	33939790	HO_87341		chr20	63693205	63693661	HO_292422		chr19	4122430	4123636	HO_269537
[truncated: 2,182 more rows]
