# Supplementary material for: A predictable conserved DNA base composition signature defines human core DNA replication origins
Source: Nat Commun. 2020 Sep 21;11:4826. doi: 10.1038/s41467-020-18527-0 (PMC7506530; doi:10.1038/s41467-020-18527-0)
Supplement: Supplementary file 4 — Supplementary Data 2 [file 41467_2020_18527_MOESM4_ESM.xlsx]

## Sheet: all_predictors
Table 2. Predictors used for machine learning in this study
PREDICTOR	Description (based on 2 consecutive windows of 500 bp)
UP_A_fraction	Density of the base A in the first window (watson strand, 5' to 3,)
UP_C_fraction	Density of the base C in the first window (watson strand, 5' to 3,)
UP_G_fraction	Density of the base G in the first window (watson strand, 5' to 3,)
UP_T_fraction	Density of the base T in the first window (watson strand, 5' to 3,)
Down_A_fraction	Density of the base A in the second window (watson strand, 5' to 3,)
Down_C_fraction	Density of the base C in the second window (watson strand, 5' to 3,)
Down_G_fraction	Density of the base G in the second window (watson strand, 5' to 3,)
Down_T_fraction	Density of the base T in the second window (watson strand, 5' to 3,)
G_content_2kb	Density of the base G 2 kb upstream from the first window (including)
C_content_2kb	Density of the base C 2 kb downstream from the second window (including)
rampG	The slope with which the G-density drops from first to the second window)
rampC	The slope with which the C-density drops from first to the second window)
CC	The density of the indicated k-mer in the first window (watson strand)
CCC	The density of the indicated k-mer in the first window (watson strand)
CG	The density of the indicated k-mer in the first window (watson strand)
CGCG	The density of the indicated k-mer in the first window (watson strand)
GG	The density of the indicated k-mer in the first window (watson strand)
GGG	The density of the indicated k-mer in the first window (watson strand)
AA	The density of the indicated k-mer in both windows (watson strand)
AAA	The density of the indicated k-mer in both windows (watson strand)
TT	The density of the indicated k-mer in both windows (watson strand)
TTT	The density of the indicated k-mer in both windows (watson strand)

## Sheet: Informative_predictors
Table 2. Predictors used for machine learning in this study
Table 2b. Informative predictors
LR		SVM
PREDICTOR	weight	PREDICTOR	weight
UP_A	0.0254	UP_A	0.21868
UP_C	7.9	UP_C	0.139794
UP_G	100	UP_G	9.37127
UP_T	0.0249	UP_T	0.341651
DOWN_A	0.0587	DOWN_A	0.873925
DOWN_C	0.0306	DOWN_C	0.00839458
DOWN_G	0.044	DOWN_G	3.55144
DOWN_T	0.087	DOWN_T	0.0264829
G_2kb	0.594	G_2kb	10.1624
C_2kb	0.012	C_2kb	0.0709578
rampG	0.4332	rampG	6.94e-05
rampC	0.0026	rampC	4.29e-06
AA	0.1215	AA	5.25e-06
AAA	0.342	AAA	0.00576119
CC	0.0062	CC	0.000142966
CCC	0.6531	CCC	0.0157796
CG	0.1746	CG	0.0029866
CGCG	0.062	CGCG	0.10748
GG	0.0528	GG	2.49e-05
GGG	0.0133	GGG	0.00318727
TT	0.0548	TT	8.57e-06
TTT	0.3173	TTT	0.00801467
