# Supplementary material for: A predictable conserved DNA base composition signature defines human core DNA replication origins
Source: Nat Commun. 2020 Sep 21;11:4826. doi: 10.1038/s41467-020-18527-0 (PMC7506530; doi:10.1038/s41467-020-18527-0)
Supplement: Supplementary file 5 — Supplementary Data 3 [file 41467_2020_18527_MOESM5_ESM.xlsx]

## Sheet: Sheet1
Table 3. Sources of datasets used in this study
Data	Cell Line	Source /reference	URL	Notes
ORC1 ChIP-seq peaks	HeLa	Dellino et al, Genome Res, 2012	https://www.ncbi.nlm.nih.gov/pubmed/23187890
ORC2 ChIP-seq peaks	K562	Miotto et al, PNAS, 2016	https://www.ncbi.nlm.nih.gov/pubmed/27436900	summit coordinates provided by Dr. Miotto.
MCM7 ChIP-seq peaks	HeLa	Nozomi et al, NAR, 2018	https://www.ncbi.nlm.nih.gov/pmc/articles/PMC6061783/	ONLY peaks that are common to BOTH replicates were used.
Gencode genes	not applicable	Bedfile from Gencode v25, release 85	https://www.gencodegenes.org/releases/
SNS-seq peaks (other study)	HeLa, K562, IMR90 (merged)	Picard et al, Plos Genet, 2014	https://www.ncbi.nlm.nih.gov/pubmed/24785686
Phastcon20way scores	not applicable	UCSC tables, downloaded June 2017	https://genome.ucsc.edu
H3K9me3 ChIP-seq peaks	H1 hESC	UCSC tables, Broad HMM	https://genome.ucsc.edu
Heterochromatin	H1, K562	UCSC tables, Broad HMM	https://genome.ucsc.edu
INI-seq	in vitro, HeLA	Langley et al. :PMC5137433	https://www.ncbi.nlm.nih.gov/pubmed/27587586
OK-seq	HeLA	Petryk et al: PMC4729899, through communication	https://www.ncbi.nlm.nih.gov/pubmed/26751768	Coordinates provided by Dr. Hyrien
G4 mismatch	in vitro	Chambers et al, downloaded from GEO Data, PMID: 26192317	https://www.ncbi.nlm.nih.gov/pubmed/26192317
G4H	human genome	Bedrat et al. PMID: 26792894	https://www.ncbi.nlm.nih.gov/pubmed/26792894	Script downloaded and run to generate G4 predictions for hg19 and hg38.
TAD domains	human (hESC H1), mouse ESC	Ren Lab Hi-C project	http://chromosome.sdsc.edu/mouse/hi-c/download.html	GEO accession number GSE35156 -hg18 -
mappability	hg38	UCSC - Table browser- hg38 - Umap S50	https://genome.ucsc.edu
Early and late replicating regions	H9 (hESC), Hematopoietic cells CD34+	David Gilbert Lab, through communication	http://gilbertlab.bio.fsu.edu/
