# Supplementary material for: A predictable conserved DNA base composition signature defines human core DNA replication origins
Source: Nat Commun. 2020 Sep 21;11:4826. doi: 10.1038/s41467-020-18527-0 (PMC7506530; doi:10.1038/s41467-020-18527-0)
Supplement: Supplementary file 6 — Supplementary Data 4 [file 41467_2020_18527_MOESM6_ESM.xlsx]

## Sheet: Sheet1
Table4. List of primers used in this study (5 to 3 prime)
Primer pair	Neighbouring gene (if present)	Function/target of the primer pair	Forward primer	Reverse primer
1	LMNB2	origin	CACATGGAGGTTCTATGACTGC	CAAGTTCACGCCCAAGTACA
2	HBA1	origin	GTCCACCCCTTCCTTCCTC	TGGAGGAGGTGAGACTTAAGGA
3	NPRL3	origin	GAGTTCCGCGGTGCTGTC	AACCAACATCGAGAGGGACG
4	PAPD4	origin	TGGGAGGTTCCAGCAGTATC	CCTCTTTTGGTCCTGGAGTG
5	DACH1	origin	GAACTCGGAGCAGAGACTCC	GATGATCTCCCTCTCCTTTTCC
6	BTBD2	origin	ACGGAGGGGTCACCAGTAG	CCCAACCCACTGTTTCTAGG
7	LMNB2	Background (no origin)	GATTGAAAAGTCTCCGGGGC	CGAACTGCCAGAACGTGTG
8	HBA1	Background (no origin)	GGGCTGACTTTCTCCCTCG	ACTCCACTCCCGCCCATC
9	NPRL3	Background (no origin)	GAAGGCAGATCACGAGGTCA	TCAAGCGATTCTCCTGTCCC
10	PAPD4	Background (no origin)	GGCAGGATTTAGGAACTGGA	TCAGGATTCTTTAGAAAGCAGAAT
11	DACH1	Background (no origin)	AGGGAAATGAAACAGGGACA	GGGTCAGAAATAAATCCCCATAG
12	BTBD2	Background (no origin)	CCAGTGTGGGTGACAGAGTG	GGACAGTGTGACCGAGGAGT
13	cMYC	origin	ACCAAGACCCCTTTAACTCAAGA	CCTCGTCGCAGTAGAAATACG
14	none (intergenic origin)	origin	TCTCACAGCTTGTGCAGTCC	GCTGTTTCCCCACAAAACAC
15	none (intergenic origin)	origin	AGCCACGTTAGGGAAAGGTC	CAAATGTGTTTCTTGGGTTGG
16	none (intergenic origin)	origin	GCTGGAGTGGAGACAGTGAA	CTCAAACCCAAACCCAATC
17	none (intergenic origin)	origin	TCTTGCTTTCTCCTTGCTGA	CAGGGGAGGTGAACAGATG
18	none	Background (no origin)	CAAGAATCGGACGTGAAGG	ATCATTCCAGGAATCCTCTGG
19	none	Background (no origin)	AGGGCTGAGCCATAATTCTTCT	CTGCAATGCACTCACAACAAC
20	none	Background (no origin)	CTTGCACAATGCCTCACTCA	GAAAACACCAGCCACCAGAA
21	none	Background (no origin)	GCTACTGATTCGGTGAGCAG	GAGTTAAAGCACCCCTGTTGG
* Please note that the background regions are positioned near the origins (for each origin) at a region without SNS-seq reads.
