# Supplementary material for: A predictable conserved DNA base composition signature defines human core DNA replication origins
Source: Nat Commun. 2020 Sep 21;11:4826. doi: 10.1038/s41467-020-18527-0 (PMC7506530; doi:10.1038/s41467-020-18527-0)
Supplement: Supplementary file 7 — Supplementary Data 5 [file 41467_2020_18527_MOESM7_ESM.xlsx]

## Sheet: Sheet1
Table5. Confusion table displaying the performance of the genome scan (GS) and the machine learning algorithms on the test set
	Description	GS (overlapping windows)	GS+LR (overlapping windows)	GS+SVM (overlapping windows)
TPR	True positive rate	0.514148	0.36	0.338891
TNR	True negative rate	0.867097	0.97	0.978516
PPV	Positive predictive value TP/(TP+FP)	0.199295	0.36	0.338891
NPV	Negative predictive value TN/(TN+FN)	0.965204	0.96	0.956854
BA	Balanced accuracy (0.5*(TP/(TP+FN)+TN/(TN+FP)))	0.690622	0.67	0.658703
